# Supplementary material for: Oral health practices and oral hygiene status as indicators of suicidal ideation among adolescents in Southwest Nigeria
Source: PLoS One. 2021 Feb 25;16(2):e0247073. doi: 10.1371/journal.pone.0247073 (PMC7906320; doi:10.1371/journal.pone.0247073)
Supplement: S1 File — (XLSX) [file pone.0247073.s001.xlsx]

## Sheet: Suicide data 11.1.21 -2
ID	Child Sex	Child Age	thought about killing yourself	No attempted to kill yourself	thought about killing yourself in the past year	told anyone you'll commit suicide or might do it	likely to attempt suicide one day	plaque on buccal surface of tooth '16'	plaque on buccal surface of tooth '12'	plaque on buccal surface of tooth '24'	plaque on buccal surface of tooth '36'	plaque on buccal surface of tooth '32'	plaque on buccal surface of tooth '44'	Plaque Score	told anyone you'll commit suicide or might do it- Recoded	likely to attempt suicide one day- Recoded	thought about killing yourself in the past year- Recoded	Brush Once Daily	Refined CHO	Meals 3 per day	thought about killing yourself- Recoded
1	1	13	1	#NULL!	#NULL!	#NULL!	#NULL!	1	1	1	1	1	1	1	1	0	1	1	#NULL!	1	0
3	1	10	1	#NULL!	#NULL!	#NULL!	#NULL!	0	0	0	0	0	0	0	1	0	1	1	0	1	0
4	1	11	1	#NULL!	#NULL!	#NULL!	#NULL!	1	1	1	1	1	1	1	1	0	1	1	#NULL!	1	0
6	1	13	2	#NULL!	5	4	1	1	1	1	0	1	0	0.666667	3	0	5	0	0	0	1
7	1	14	1	#NULL!	#NULL!	#NULL!	#NULL!	2	2	2	2	2	2	2	1	0	1	1	#NULL!	1	0
8	1	14	1	#NULL!	#NULL!	#NULL!	#NULL!	0	0	0	0	0	0	0	1	0	1	0	0	0	0
9	1	16	1	#NULL!	#NULL!	#NULL!	#NULL!	2	2	2	2	2	2	2	1	0	1	1	0	1	0
10	1	10	1	#NULL!	#NULL!	#NULL!	#NULL!	1	1	1	1	1	1	1	1	0	1	1	0	1	0
11	1	13	1	#NULL!	#NULL!	#NULL!	#NULL!	2	2	2	2	2	2	2	1	0	1	1	0	1	0
14	1	17	1	#NULL!	#NULL!	#NULL!	#NULL!	1	1	1	1	1	1	1	1	0	1	1	0	1	0
15	1	12	#NULL!	#NULL!	1	#NULL!	#NULL!	0	0	0	1	0	0	0.166667	1	0	1	1	0	1	#NULL!
18	1	12	1	#NULL!	#NULL!	#NULL!	#NULL!	1	1	1	1	1	1	1	1	0	1	1	0	1	0
19	1	17	2	#NULL!	2	#NULL!	1	2	2	1	2	1	1	1.5	1	0	2	1	0	1	1
20	1	15	1	#NULL!	#NULL!	#NULL!	#NULL!	1	1	1	1	1	1	1	1	0	1	1	0	1	0
29	1	12	1	#NULL!	#NULL!	#NULL!	#NULL!	2	1	1	2	1	2	1.5	1	0	1	0	1	1	0
31	1	13	1	#NULL!	#NULL!	#NULL!	#NULL!	1	1	1	2	1	1	1.16667	1	0	1	1	0	1	0
33	1	14	1	#NULL!	#NULL!	#NULL!	#NULL!	2	2	2	2	2	2	2	1	0	1	1	1	1	0
35	1	19	2	#NULL!	2	#NULL!	1	1	1	1	1	1	1	1	1	0	2	1	1	1	1
36	1	15	1	#NULL!	#NULL!	#NULL!	#NULL!	2	2	2	2	2	2	2	1	0	1	1	1	1	0
37	1	14	1	#NULL!	#NULL!	#NULL!	#NULL!	1	0	1	1	1	0	0.666667	1	0	1	1	#NULL!	0	0
41	1	13	1	#NULL!	#NULL!	#NULL!	#NULL!	1	1	1	1	1	1	1	1	0	1	1	1	1	0
43	1	14	1	#NULL!	#NULL!	#NULL!	#NULL!	1	1	1	1	1	1	1	1	0	1	1	1	1	0
45	1	16	1	#NULL!	#NULL!	#NULL!	#NULL!	1	1	1	1	2	1	1.16667	1	0	1	1	0	1	0
46	1	16	1	#NULL!	#NULL!	#NULL!	#NULL!	1	1	1	2	1	1	1.16667	1	0	1	1	1	1	0
47	1	13	1	#NULL!	#NULL!	#NULL!	#NULL!	1	1	1	1	1	1	1	1	0	1	1	1	1	0
48	1	10	1	#NULL!	#NULL!	#NULL!	#NULL!	1	1	1	1	1	1	1	1	0	1	0	0	0	0
49	1	10	1	#NULL!	#NULL!	#NULL!	#NULL!	2	1	1	2	2	2	1.66667	1	0	1	1	0	1	0
53	1	11	1	#NULL!	#NULL!	#NULL!	#NULL!	1	1	1	1	0	1	0.833333	1	0	1	1	1	1	0
55	1	11	1	#NULL!	#NULL!	#NULL!	#NULL!	1	1	1	1	1	2	1.16667	1	0	1	1	0	0	0
56	1	10	1	#NULL!	#NULL!	#NULL!	#NULL!	1	1	1	1	0	1	0.833333	1	0	1	1	1	1	0
57	1	11	1	#NULL!	#NULL!	#NULL!	#NULL!	1	1	1	2	1	1	1.16667	1	0	1	1	#NULL!	1	0
58	1	18	1	#NULL!	#NULL!	#NULL!	#NULL!	1	1	1	1	0	0	0.666667	1	0	1	1	#NULL!	1	0
59	1	18	1	#NULL!	#NULL!	#NULL!	#NULL!	1	1	1	2	2	1	1.33333	1	0	1	1	#NULL!	1	0
60	1	12	1	#NULL!	#NULL!	#NULL!	#NULL!	0	0	0	0	0	0	0	1	0	1	0	#NULL!	1	0
61	1	13	1	#NULL!	#NULL!	#NULL!	#NULL!	1	1	1	1	1	1	1	1	0	1	1	1	1	0
70	1	13	1	#NULL!	#NULL!	#NULL!	#NULL!	1	0	0	1	0	1	0.5	1	0	1	1	1	1	0
73	1	17	1	#NULL!	#NULL!	#NULL!	#NULL!	1	1	0	1	1	1	0.833333	1	0	1	1	0	1	0
75	1	18	1	#NULL!	#NULL!	#NULL!	#NULL!	1	2	1	1	1	1	1.16667	1	0	1	1	0	1	0
76	1	14	1	#NULL!	#NULL!	#NULL!	#NULL!	1	1	1	1	1	1	1	1	0	1	1	1	0	0
77	1	14	1	#NULL!	#NULL!	#NULL!	#NULL!	1	1	1	1	1	1	1	1	0	1	1	0	0	0
78	1	19	1	#NULL!	#NULL!	#NULL!	#NULL!	1	1	0	1	1	1	0.833333	1	0	1	1	1	#NULL!	0
79	1	19	1	#NULL!	#NULL!	#NULL!	#NULL!	1	1	0	1	1	1	0.833333	1	0	1	1	1	1	0
80	1	12	1	#NULL!	#NULL!	#NULL!	#NULL!	1	1	0	1	1	1	0.833333	1	0	1	1	#NULL!	1	0
81	1	13	1	#NULL!	#NULL!	#NULL!	#NULL!	1	1	1	2	2	1	1.33333	1	0	1	1	1	1	0
84	1	13	1	#NULL!	#NULL!	#NULL!	#NULL!	1	1	1	1	1	0	0.833333	1	0	1	1	0	1	0
85	1	12	1	#NULL!	#NULL!	#NULL!	#NULL!	2	0	1	2	1	2	1.33333	1	0	1	1	1	1	0
86	1	16	1	#NULL!	#NULL!	#NULL!	#NULL!	1	1	2	1	2	1	1.33333	1	0	1	1	0	0	0
87	1	15	1	#NULL!	#NULL!	#NULL!	#NULL!	2	2	2	2	2	2	2	1	0	1	1	0	1	0
88	1	11	1	#NULL!	#NULL!	#NULL!	#NULL!	1	1	1	2	1	1	1.16667	1	0	1	1	1	1	0
89	1	15	1	#NULL!	#NULL!	#NULL!	#NULL!	1	1	1	1	1	1	1	1	0	1	1	1	0	0
93	1	10	1	#NULL!	#NULL!	#NULL!	#NULL!	1	1	1	1	1	1	1	1	0	1	1	1	1	0
94	1	10	1	#NULL!	#NULL!	#NULL!	#NULL!	1	1	1	1	1	1	1	1	0	1	1	0	#NULL!	0
95	1	15	1	#NULL!	#NULL!	#NULL!	#NULL!	1	1	1	0	1	1	0.833333	1	0	1	1	0	1	0
97	1	13	1	#NULL!	#NULL!	#NULL!	#NULL!	1	1	1	1	1	1	1	1	0	1	1	0	1	0
98	1	13	1	#NULL!	#NULL!	#NULL!	#NULL!	1	1	1	1	1	1	1	1	0	1	1	0	1	0
103	1	13	1	#NULL!	#NULL!	#NULL!	#NULL!	1	1	0	2	1	2	1.16667	1	0	1	1	1	1	0
107	1	13	1	#NULL!	#NULL!	#NULL!	#NULL!	1	1	1	1	0	0	0.666667	1	0	1	1	#NULL!	0	0
108	1	13	#NULL!	#NULL!	#NULL!	#NULL!	#NULL!	1	1	1	1	1	1	1	1	0	1	1	1	1	#NULL!
109	1	14	1	#NULL!	#NULL!	#NULL!	#NULL!	1	0	1	0	1	1	0.666667	1	0	1	1	1	1	0
110	1	13	1	#NULL!	#NULL!	#NULL!	#NULL!	1	1	1	2	1	1	1.16667	1	0	1	1	1	1	0
111	1	19	2	#NULL!	2	1	1	1	2	1	1	1	1	1.16667	1	0	2	1	0	0	1
112	1	13	1	#NULL!	#NULL!	#NULL!	#NULL!	1	1	1	2	1	1	1.16667	1	0	1	1	#NULL!	1	0
113	1	13	1	#NULL!	#NULL!	#NULL!	#NULL!	1	0	0	1	1	0	0.5	1	0	1	1	1	0	0
114	1	15	1	#NULL!	#NULL!	#NULL!	#NULL!	1	1	1	1	1	1	1	1	0	1	1	0	1	0
115	1	15	1	#NULL!	#NULL!	#NULL!	#NULL!	0	0	0	1	1	1	0.5	1	0	1	1	1	1	0
116	1	11	1	#NULL!	#NULL!	#NULL!	#NULL!	1	1	1	1	1	1	1	1	0	1	1	#NULL!	1	0
117	1	18	1	#NULL!	#NULL!	#NULL!	#NULL!	1	2	1	1	1	1	1.16667	1	0	1	1	1	1	0
118	1	18	1	#NULL!	#NULL!	#NULL!	#NULL!	1	2	1	1	1	1	1.16667	1	0	1	1	0	1	0
120	1	15	1	#NULL!	#NULL!	#NULL!	#NULL!	1	1	1	1	1	1	1	1	0	1	1	0	1	0
121	1	15	1	#NULL!	#NULL!	#NULL!	#NULL!	1	1	1	1	1	1	1	1	0	1	1	1	0	0
122	1	14	1	#NULL!	#NULL!	#NULL!	#NULL!	1	1	1	1	1	1	1	1	0	1	1	0	0	0
125	1	14	1	#NULL!	#NULL!	#NULL!	#NULL!	2	2	2	2	2	2	2	1	0	1	1	1	1	0
126	1	18	1	#NULL!	#NULL!	#NULL!	#NULL!	1	2	1	1	1	1	1.16667	1	0	1	1	1	1	0
128	1	13	1	#NULL!	#NULL!	#NULL!	#NULL!	1	1	1	1	1	1	1	1	0	1	0	1	1	0
129	1	17	1	#NULL!	#NULL!	#NULL!	#NULL!	1	2	1	1	1	1	1.16667	1	0	1	1	#NULL!	0	0
130	1	14	1	#NULL!	#NULL!	#NULL!	#NULL!	1	1	1	1	1	1	1	1	0	1	1	1	0	0
134	1	19	2	#NULL!	#NULL!	2	#NULL!	1	1	1	1	0	1	0.833333	2	0	1	1	0	1	1
135	1	18	1	#NULL!	#NULL!	#NULL!	#NULL!	1	2	1	1	1	1	1.16667	1	0	1	1	0	1	0
136	1	10	1	#NULL!	#NULL!	#NULL!	#NULL!	1	1	1	2	1	1	1.16667	1	0	1	0	#NULL!	0	0
137	1	15	1	#NULL!	#NULL!	#NULL!	#NULL!	1	1	1	2	1	1	1.16667	1	0	1	1	#NULL!	1	0
144	1	15	1	#NULL!	#NULL!	#NULL!	#NULL!	1	1	1	1	1	2	1.16667	1	0	1	1	0	1	0
145	1	12	1	#NULL!	#NULL!	#NULL!	#NULL!	1	0	1	1	1	1	0.833333	1	0	1	0	0	1	0
146	1	17	1	#NULL!	#NULL!	#NULL!	#NULL!	1	2	1	1	1	1	1.16667	1	0	1	1	#NULL!	1	0
148	1	13	1	#NULL!	#NULL!	#NULL!	#NULL!	1	1	1	1	1	2	1.16667	1	0	1	1	#NULL!	1	0
151	1	16	2	#NULL!	1	1	1	2	2	2	2	2	2	2	1	0	1	1	0	1	1
152	1	16	1	#NULL!	#NULL!	#NULL!	#NULL!	2	2	2	2	2	2	2	1	0	1	1	0	1	0
153	1	13	1	#NULL!	#NULL!	#NULL!	#NULL!	1	1	0	1	1	0	0.666667	1	0	1	0	0	1	0
156	1	13	1	#NULL!	#NULL!	#NULL!	#NULL!	1	1	1	1	1	1	1	1	0	1	1	0	1	0
157	1	14	1	#NULL!	#NULL!	#NULL!	#NULL!	1	1	1	1	1	1	1	1	0	1	0	0	1	0
159	1	12	2	#NULL!	#NULL!	1	1	1	1	1	1	1	1	1	1	0	1	1	1	1	1
162	1	15	1	#NULL!	#NULL!	#NULL!	#NULL!	2	2	2	2	2	2	2	1	0	1	1	1	1	0
166	1	12	3	#NULL!	#NULL!	1	1	1	1	0	1	1	1	0.833333	1	0	1	1	#NULL!	1	1
167	1	14	1	#NULL!	#NULL!	#NULL!	#NULL!	1	1	1	0	0	0	0.5	1	0	1	1	0	1	0
169	1	13	1	#NULL!	#NULL!	#NULL!	#NULL!	1	1	1	1	1	1	1	1	0	1	1	1	1	0
170	1	13	1	#NULL!	#NULL!	#NULL!	#NULL!	2	2	2	2	2	2	2	1	0	1	1	1	1	0
171	1	17	1	#NULL!	#NULL!	#NULL!	#NULL!	1	1	1	1	1	1	1	1	0	1	1	1	1	0
173	1	16	1	#NULL!	#NULL!	#NULL!	#NULL!	1	1	1	2	1	1	1.16667	1	0	1	1	0	1	0
175	1	15	1	#NULL!	#NULL!	#NULL!	#NULL!	1	1	1	1	1	1	1	1	0	1	1	0	1	0
176	1	15	2	#NULL!	5	2	#NULL!	1	1	0	0	0	0	0.333333	2	0	5	1	0	1	1
177	1	15	1	#NULL!	#NULL!	#NULL!	#NULL!	2	2	2	2	2	2	2	1	0	1	1	0	1	0
179	1	15	1	#NULL!	#NULL!	#NULL!	#NULL!	2	2	2	2	2	2	2	1	0	1	1	0	1	0
180	1	13	1	#NULL!	#NULL!	#NULL!	#NULL!	1	1	1	1	1	1	1	1	0	1	1	1	0	0
183	1	16	1	#NULL!	#NULL!	#NULL!	#NULL!	1	1	1	1	1	1	1	1	0	1	1	0	1	0
186	1	14	1	#NULL!	#NULL!	#NULL!	#NULL!	1	1	1	1	1	1	1	1	0	1	1	0	1	0
190	1	15	1	#NULL!	#NULL!	#NULL!	#NULL!	1	2	1	1	1	1	1.16667	1	0	1	1	0	1	0
191	1	17	1	#NULL!	#NULL!	#NULL!	#NULL!	1	1	1	1	1	1	1	1	0	1	1	0	1	0
193	1	13	2	#NULL!	2	1	1	1	1	1	2	1	1	1.16667	1	0	2	1	0	1	1
194	1	15	2	#NULL!	2	1	1	2	2	2	2	2	2	2	1	0	2	1	0	1	1
195	1	12	1	#NULL!	#NULL!	#NULL!	#NULL!	1	1	1	2	1	1	1.16667	1	0	1	1	0	1	0
196	1	16	1	#NULL!	#NULL!	#NULL!	#NULL!	2	2	2	2	2	2	2	1	0	1	1	0	1	0
198	1	18	1	#NULL!	#NULL!	#NULL!	#NULL!	1	2	1	1	1	1	1.16667	1	0	1	1	0	1	0
199	1	13	1	#NULL!	#NULL!	#NULL!	#NULL!	1	1	1	1	1	1	1	1	0	1	0	#NULL!	1	0
200	1	15	1	#NULL!	#NULL!	#NULL!	#NULL!	1	1	1	1	1	1	1	1	0	1	1	#NULL!	1	0
201	1	13	1	#NULL!	#NULL!	#NULL!	#NULL!	1	2	1	1	1	1	1.16667	1	0	1	1	1	1	0
202	1	13	1	#NULL!	#NULL!	#NULL!	#NULL!	1	1	1	1	1	1	1	1	0	1	1	0	0	0
203	1	13	1	#NULL!	#NULL!	#NULL!	#NULL!	1	1	0	0	1	1	0.666667	1	0	1	1	0	1	0
205	1	15	1	#NULL!	#NULL!	#NULL!	#NULL!	1	1	1	1	1	1	1	1	0	1	1	0	1	0
207	1	16	1	#NULL!	#NULL!	#NULL!	#NULL!	1	1	1	1	1	1	1	1	0	1	1	0	1	0
209	1	17	1	#NULL!	#NULL!	#NULL!	#NULL!	1	1	1	1	1	1	1	1	0	1	1	1	1	0
210	1	15	1	#NULL!	#NULL!	#NULL!	#NULL!	1	1	1	1	1	1	1	1	0	1	1	1	1	0
211	1	17	1	#NULL!	#NULL!	#NULL!	#NULL!	2	2	2	2	2	2	2	1	0	1	1	0	1	0
212	1	19	1	#NULL!	#NULL!	#NULL!	#NULL!	1	1	0	1	1	1	0.833333	1	0	1	1	1	1	0
213	1	16	1	#NULL!	#NULL!	#NULL!	#NULL!	2	2	2	2	2	2	2	1	0	1	1	0	1	0
215	1	13	1	#NULL!	#NULL!	#NULL!	#NULL!	1	0	1	1	2	1	1	1	0	1	1	1	1	0
218	1	15	1	#NULL!	#NULL!	#NULL!	#NULL!	1	1	1	1	1	1	1	1	0	1	1	1	1	0
219	1	17	1	#NULL!	#NULL!	#NULL!	#NULL!	2	2	1	2	1	1	1.5	1	0	1	1	1	1	0
221	1	13	1	#NULL!	#NULL!	#NULL!	#NULL!	0	0	0	0	0	0	0	1	0	1	1	1	0	0
222	1	14	1	#NULL!	#NULL!	#NULL!	#NULL!	1	1	1	1	1	1	1	1	0	1	1	1	1	0
223	1	15	1	#NULL!	#NULL!	#NULL!	#NULL!	1	1	1	1	1	1	1	1	0	1	1	1	1	0
224	1	14	1	#NULL!	#NULL!	#NULL!	#NULL!	1	1	0	1	0	1	0.666667	1	0	1	1	1	1	0
226	1	11	1	#NULL!	#NULL!	#NULL!	#NULL!	1	1	1	2	1	1	1.16667	1	0	1	1	1	1	0
227	1	15	1	#NULL!	#NULL!	#NULL!	#NULL!	2	2	2	2	2	2	2	1	0	1	1	1	1	0
228	1	13	1	#NULL!	#NULL!	#NULL!	#NULL!	1	1	0	1	1	1	0.833333	1	0	1	1	1	1	0
229	1	12	1	#NULL!	#NULL!	#NULL!	#NULL!	1	1	1	1	1	1	1	1	0	1	1	0	1	0
230	1	15	1	#NULL!	#NULL!	#NULL!	#NULL!	1	1	1	1	1	1	1	1	0	1	1	1	1	0
231	1	15	1	#NULL!	#NULL!	#NULL!	#NULL!	1	1	1	1	1	1	1	1	0	1	0	1	1	0
232	1	10	1	#NULL!	#NULL!	#NULL!	#NULL!	1	1	1	1	1	0	0.833333	1	0	1	1	1	1	0
233	1	11	2	#NULL!	2	1	1	1	0	1	0	1	0	0.5	1	0	2	1	0	1	1
234	1	12	1	#NULL!	#NULL!	#NULL!	#NULL!	1	1	1	1	0	1	0.833333	1	0	1	1	0	1	0
235	1	15	2	#NULL!	1	1	1	2	2	2	2	2	2	2	1	0	1	1	1	1	1
236	1	12	1	#NULL!	#NULL!	#NULL!	#NULL!	1	1	0	1	1	1	0.833333	1	0	1	1	1	1	0
239	1	10	1	#NULL!	#NULL!	#NULL!	#NULL!	1	1	1	1	1	1	1	1	0	1	1	1	1	0
241	1	16	1	#NULL!	#NULL!	#NULL!	#NULL!	1	1	0	1	0	1	0.666667	1	0	1	1	1	1	0
242	1	16	1	#NULL!	#NULL!	#NULL!	#NULL!	1	1	1	1	1	1	1	1	0	1	1	1	1	0
243	1	14	1	#NULL!	#NULL!	#NULL!	#NULL!	1	1	1	1	1	1	1	1	0	1	1	1	1	0
244	1	14	1	#NULL!	#NULL!	#NULL!	#NULL!	2	2	2	2	2	2	2	1	0	1	1	1	1	0
247	1	17	1	#NULL!	#NULL!	#NULL!	#NULL!	1	1	1	0	1	1	0.833333	1	0	1	1	1	1	0
248	1	10	1	#NULL!	#NULL!	#NULL!	#NULL!	0	0	0	0	0	0	0	1	0	1	1	1	1	0
249	1	19	1	#NULL!	#NULL!	#NULL!	#NULL!	1	1	0	1	0	0	0.5	1	0	1	1	1	1	0
250	1	10	1	#NULL!	#NULL!	#NULL!	#NULL!	0	0	0	0	0	0	0	1	0	1	1	1	1	0
251	1	14	1	#NULL!	#NULL!	#NULL!	#NULL!	2	2	2	2	2	2	2	1	0	1	1	1	1	0
252	1	17	1	#NULL!	#NULL!	#NULL!	#NULL!	1	1	1	1	0	0	0.666667	1	0	1	1	1	0	0
253	1	15	1	#NULL!	#NULL!	#NULL!	#NULL!	2	2	2	2	2	2	2	1	0	1	1	0	1	0
255	1	10	1	#NULL!	#NULL!	#NULL!	#NULL!	1	0	1	0	1	0	0.5	1	0	1	1	1	0	0
257	1	13	1	#NULL!	#NULL!	#NULL!	#NULL!	0	0	0	0	0	0	0	1	0	1	1	1	1	0
258	1	15	1	#NULL!	#NULL!	#NULL!	#NULL!	1	1	1	1	1	1	1	1	0	1	1	0	1	0
260	1	13	1	#NULL!	#NULL!	#NULL!	#NULL!	1	1	1	1	1	1	1	1	0	1	1	1	1	0
261	1	15	1	#NULL!	#NULL!	#NULL!	#NULL!	1	1	1	0	1	0	0.666667	1	0	1	1	1	1	0
264	1	15	1	#NULL!	#NULL!	#NULL!	#NULL!	1	0	0	1	0	1	0.5	1	0	1	1	1	0	0
265	1	14	1	#NULL!	#NULL!	#NULL!	#NULL!	1	1	1	1	1	1	1	1	0	1	1	1	1	0
266	1	14	1	#NULL!	#NULL!	#NULL!	#NULL!	1	1	1	1	1	1	1	1	0	1	1	1	1	0
268	1	13	1	#NULL!	#NULL!	#NULL!	#NULL!	0	0	0	0	0	0	0	1	0	1	1	0	1	0
269	1	13	1	#NULL!	#NULL!	#NULL!	#NULL!	1	0	0	1	1	0	0.5	1	0	1	1	0	1	0
270	1	15	1	#NULL!	#NULL!	#NULL!	#NULL!	2	2	2	2	2	2	2	1	0	1	1	1	1	0
271	1	11	1	#NULL!	#NULL!	#NULL!	#NULL!	1	1	1	2	1	1	1.16667	1	0	1	1	1	1	0
272	1	17	1	#NULL!	#NULL!	#NULL!	#NULL!	1	2	1	1	1	1	1.16667	1	0	1	1	1	1	0
273	1	19	1	#NULL!	#NULL!	#NULL!	#NULL!	1	1	1	1	1	1	1	1	0	1	1	1	1	0
274	1	14	1	#NULL!	#NULL!	#NULL!	#NULL!	0	0	0	1	1	1	0.5	1	0	1	1	1	1	0
275	1	15	1	#NULL!	#NULL!	#NULL!	#NULL!	0	0	0	0	0	0	0	1	0	1	1	1	1	0
276	1	16	1	#NULL!	#NULL!	#NULL!	#NULL!	1	1	1	1	1	1	1	1	0	1	1	0	1	0
277	1	19	1	#NULL!	#NULL!	#NULL!	#NULL!	1	1	1	1	1	1	1	1	0	1	1	1	1	0
278	1	19	1	#NULL!	#NULL!	#NULL!	#NULL!	1	1	0	0	0	0	0.333333	1	0	1	1	0	1	0
279	1	19	1	#NULL!	#NULL!	#NULL!	#NULL!	1	0	1	0	1	0	0.5	1	0	1	1	0	1	0
280	1	12	1	#NULL!	#NULL!	#NULL!	#NULL!	1	0	1	0	1	0	0.5	1	0	1	1	1	1	0
282	1	15	1	#NULL!	#NULL!	#NULL!	#NULL!	1	1	1	1	1	1	1	1	0	1	1	0	1	0
283	1	19	4	#NULL!	1	1	1	1	1	1	1	0	0	0.666667	1	0	1	1	1	1	1
284	1	17	1	#NULL!	#NULL!	#NULL!	#NULL!	1	1	1	0	0	0	0.5	1	0	1	1	1	1	0
285	1	17	1	#NULL!	#NULL!	#NULL!	#NULL!	2	1	1	1	2	1	1.33333	1	0	1	1	1	1	0
287	1	18	1	#NULL!	#NULL!	#NULL!	#NULL!	1	1	0	0	0	1	0.5	1	0	1	1	0	1	0
288	1	15	1	#NULL!	#NULL!	#NULL!	#NULL!	1	0	1	0	0	0	0.333333	1	0	1	1	1	1	0
290	1	14	1	#NULL!	#NULL!	#NULL!	#NULL!	1	0	1	0	1	0	0.5	1	0	1	1	1	1	0
291	1	18	1	#NULL!	#NULL!	#NULL!	#NULL!	0	0	0	0	0	0	0	1	0	1	1	1	1	0
292	1	18	1	#NULL!	#NULL!	#NULL!	#NULL!	0	0	0	1	1	1	0.5	1	0	1	1	0	1	0
293	1	16	1	#NULL!	#NULL!	#NULL!	#NULL!	1	1	0	0	0	1	0.5	1	0	1	1	1	1	0
294	1	18	1	#NULL!	#NULL!	#NULL!	#NULL!	1	0	1	0	0	0	0.333333	1	0	1	1	1	1	0
295	1	19	1	#NULL!	#NULL!	#NULL!	#NULL!	1	1	1	1	1	1	1	1	0	1	1	1	1	0
296	1	18	1	#NULL!	#NULL!	#NULL!	#NULL!	1	1	1	1	1	1	1	1	0	1	1	1	1	0
297	1	19	1	#NULL!	#NULL!	#NULL!	#NULL!	1	1	1	2	2	2	1.5	1	0	1	1	0	1	0
298	1	19	1	#NULL!	#NULL!	#NULL!	#NULL!	1	1	1	0	0	0	0.5	1	0	1	1	1	1	0
299	1	14	1	#NULL!	#NULL!	#NULL!	#NULL!	1	1	1	1	1	1	1	1	0	1	1	0	1	0
301	1	15	2	#NULL!	1	1	1	1	1	1	1	1	1	1	1	0	1	1	0	1	1
302	1	18	#NULL!	#NULL!	1	#NULL!	#NULL!	0	0	0	0	0	0	0	1	0	1	1	1	1	#NULL!
304	1	18	1	#NULL!	#NULL!	#NULL!	#NULL!	1	1	1	1	1	1	1	1	0	1	1	1	1	0
306	1	16	1	#NULL!	#NULL!	#NULL!	#NULL!	1	1	1	1	1	1	1	1	0	1	1	1	1	0
307	1	13	1	#NULL!	#NULL!	#NULL!	#NULL!	1	1	1	1	1	1	1	1	0	1	1	1	1	0
309	1	11	1	#NULL!	#NULL!	#NULL!	#NULL!	1	1	1	1	1	1	1	1	0	1	1	0	0	0
314	1	19	1	#NULL!	#NULL!	#NULL!	#NULL!	2	2	2	2	2	2	2	1	0	1	1	0	0	0
317	1	19	1	#NULL!	#NULL!	#NULL!	#NULL!	1	1	1	1	1	1	1	1	0	1	0	0	1	0
319	1	15	1	#NULL!	#NULL!	#NULL!	#NULL!	1	1	1	1	1	1	1	1	0	1	1	0	1	0
321	1	14	1	#NULL!	#NULL!	#NULL!	#NULL!	2	1	1	1	1	1	1.16667	1	0	1	1	0	1	0
322	1	11	1	#NULL!	#NULL!	#NULL!	#NULL!	0	1	0	1	0	1	0.5	1	0	1	0	0	1	0
325	1	17	1	#NULL!	#NULL!	#NULL!	#NULL!	1	1	1	1	1	1	1	1	0	1	1	0	1	0
326	1	10	1	#NULL!	#NULL!	#NULL!	#NULL!	1	1	1	1	1	1	1	1	0	1	1	0	1	0
327	1	11	1	#NULL!	#NULL!	#NULL!	#NULL!	1	1	1	1	1	1	1	1	0	1	1	0	1	0
329	1	14	1	#NULL!	#NULL!	#NULL!	#NULL!	0	0	0	0	0	0	0	1	0	1	1	0	1	0
332	1	13	1	#NULL!	#NULL!	#NULL!	#NULL!	1	1	1	0	1	0	0.666667	1	0	1	1	0	1	0
335	1	11	1	#NULL!	#NULL!	#NULL!	#NULL!	0	0	0	0	0	0	0	1	0	1	1	0	1	0
336	1	10	1	#NULL!	#NULL!	#NULL!	#NULL!	1	2	1	1	2	1	1.33333	1	0	1	1	0	1	0
337	1	15	1	#NULL!	#NULL!	#NULL!	#NULL!	1	1	1	1	2	1	1.16667	1	0	1	1	0	0	0
338	1	15	1	#NULL!	#NULL!	#NULL!	#NULL!	1	1	1	1	1	1	1	1	0	1	1	0	1	0
339	1	17	1	#NULL!	#NULL!	#NULL!	#NULL!	0	1	0	0	1	0	0.333333	1	0	1	1	0	1	0
341	1	11	1	#NULL!	#NULL!	#NULL!	#NULL!	1	0	1	0	1	0	0.5	1	0	1	1	0	1	0
342	1	10	1	#NULL!	#NULL!	#NULL!	#NULL!	0	0	1	1	1	0	0.5	1	0	1	1	0	1	0
344	1	15	1	#NULL!	#NULL!	#NULL!	#NULL!	2	1	2	1	2	1	1.5	1	0	1	1	0	1	0
346	1	14	1	#NULL!	#NULL!	#NULL!	#NULL!	1	1	0	1	0	0	0.5	1	0	1	1	0	1	0
348	1	10	1	#NULL!	#NULL!	#NULL!	#NULL!	0	1	0	0	0	0	0.166667	1	0	1	1	0	1	0
352	1	10	1	#NULL!	#NULL!	#NULL!	#NULL!	1	1	1	1	1	1	1	1	0	1	1	0	1	0
355	1	10	1	#NULL!	#NULL!	#NULL!	#NULL!	0	1	0	1	0	1	0.5	1	0	1	1	0	1	0
358	1	11	1	#NULL!	#NULL!	#NULL!	#NULL!	1	0	1	0	1	0	0.5	1	0	1	1	0	1	0
360	1	13	1	#NULL!	#NULL!	#NULL!	#NULL!	0	0	0	0	0	0	0	1	0	1	1	0	1	0
362	1	13	1	#NULL!	#NULL!	#NULL!	#NULL!	1	0	0	0	0	0	0.166667	1	0	1	1	0	1	0
363	1	11	1	#NULL!	#NULL!	#NULL!	#NULL!	0	0	1	1	0	0	0.333333	1	0	1	1	0	1	0
364	1	13	1	#NULL!	#NULL!	#NULL!	#NULL!	0	0	0	0	0	0	0	1	0	1	1	0	1	0
365	1	12	1	#NULL!	#NULL!	#NULL!	#NULL!	0	0	0	0	0	0	0	1	0	1	1	0	1	0
367	1	13	1	#NULL!	#NULL!	#NULL!	#NULL!	0	0	0	0	0	0	0	1	0	1	1	0	1	0
368	1	11	1	#NULL!	#NULL!	#NULL!	#NULL!	0	0	0	0	0	0	0	1	0	1	1	0	1	0
372	1	17	1	#NULL!	#NULL!	#NULL!	#NULL!	0	0	0	0	0	0	0	1	0	1	1	0	1	0
373	1	16	1	#NULL!	#NULL!	#NULL!	#NULL!	0	0	0	0	0	0	0	1	0	1	1	0	1	0
374	1	14	1	#NULL!	#NULL!	#NULL!	#NULL!	0	1	0	0	0	0	0.166667	1	0	1	1	0	1	0
375	1	11	1	#NULL!	#NULL!	#NULL!	#NULL!	0	1	0	0	0	0	0.166667	1	0	1	1	0	1	0
380	1	15	1	#NULL!	#NULL!	#NULL!	#NULL!	0	0	0	0	0	0	0	1	0	1	1	0	1	0
381	1	12	1	#NULL!	#NULL!	#NULL!	#NULL!	0	0	0	0	0	0	0	1	0	1	1	0	1	0
384	1	19	1	#NULL!	#NULL!	#NULL!	#NULL!	1	1	1	1	1	1	1	1	0	1	1	0	1	0
385	1	19	1	#NULL!	#NULL!	#NULL!	#NULL!	1	1	1	1	1	1	1	1	0	1	1	0	1	0
386	1	17	1	#NULL!	#NULL!	#NULL!	#NULL!	1	1	1	1	1	1	1	1	0	1	1	0	1	0
387	1	19	1	#NULL!	#NULL!	#NULL!	#NULL!	1	1	1	1	1	1	1	1	0	1	1	0	1	0
388	1	19	1	#NULL!	#NULL!	#NULL!	#NULL!	1	0	1	0	1	0	0.5	1	0	1	1	0	1	0
389	1	19	1	#NULL!	#NULL!	#NULL!	#NULL!	1	0	1	0	1	0	0.5	1	0	1	1	0	1	0
390	1	19	1	#NULL!	#NULL!	#NULL!	#NULL!	1	0	1	0	1	0	0.5	1	0	1	1	0	1	0
391	1	19	1	#NULL!	#NULL!	#NULL!	#NULL!	1	2	1	2	1	2	1.5	1	0	1	1	0	1	0
392	1	19	1	#NULL!	#NULL!	#NULL!	#NULL!	1	0	1	0	1	0	0.5	1	0	1	1	0	1	0
393	1	19	1	#NULL!	#NULL!	#NULL!	#NULL!	1	0	1	0	1	0	0.5	1	0	1	1	0	1	0
394	1	18	1	#NULL!	#NULL!	#NULL!	#NULL!	0	0	0	0	0	0	0	1	0	1	1	0	1	0
395	1	18	1	#NULL!	#NULL!	#NULL!	#NULL!	1	0	1	0	1	0	0.5	1	0	1	1	0	1	0
396	1	19	1	#NULL!	#NULL!	#NULL!	#NULL!	1	0	1	0	1	0	0.5	1	0	1	1	0	1	0
397	1	18	1	#NULL!	#NULL!	#NULL!	#NULL!	1	0	1	0	1	0	0.5	1	0	1	1	0	1	0
398	1	19	1	#NULL!	#NULL!	#NULL!	#NULL!	1	0	1	0	0	0	0.333333	1	0	1	1	0	1	0
400	1	16	1	#NULL!	#NULL!	#NULL!	#NULL!	1	1	1	1	1	1	1	1	0	1	1	1	0	0
403	1	14	1	#NULL!	#NULL!	#NULL!	#NULL!	2	1	1	1	1	1	1.16667	1	0	1	1	0	0	0
404	1	10	1	#NULL!	#NULL!	#NULL!	#NULL!	0	1	1	1	1	0	0.666667	1	0	1	1	0	0	0
407	1	13	1	#NULL!	#NULL!	#NULL!	#NULL!	0	0	1	0	1	0	0.333333	1	0	1	1	1	1	0
410	1	15	1	#NULL!	#NULL!	#NULL!	#NULL!	1	1	1	1	1	1	1	1	0	1	1	0	1	0
411	1	12	1	#NULL!	#NULL!	#NULL!	#NULL!	1	1	1	1	1	1	1	1	0	1	1	0	1	0
412	1	16	1	#NULL!	#NULL!	#NULL!	#NULL!	2	1	2	1	2	1	1.5	1	0	1	1	0	1	0
413	1	14	1	#NULL!	#NULL!	#NULL!	#NULL!	0	0	0	1	1	1	0.5	1	0	1	1	0	1	0
414	1	11	1	#NULL!	#NULL!	#NULL!	#NULL!	1	1	1	1	1	1	1	1	0	1	1	0	1	0
417	1	13	1	#NULL!	#NULL!	#NULL!	#NULL!	1	2	1	1	1	1	1.16667	1	0	1	1	0	1	0
419	1	13	1	#NULL!	#NULL!	#NULL!	#NULL!	1	1	2	1	1	1	1.16667	1	0	1	1	0	1	0
420	1	15	1	#NULL!	#NULL!	#NULL!	#NULL!	1	1	1	1	0	0	0.666667	1	0	1	1	1	0	0
421	1	17	1	#NULL!	#NULL!	#NULL!	#NULL!	1	1	1	1	1	1	1	1	0	1	1	0	0	0
422	1	12	1	#NULL!	#NULL!	#NULL!	#NULL!	1	1	1	1	1	1	1	1	0	1	1	0	0	0
423	1	12	1	#NULL!	#NULL!	#NULL!	#NULL!	2	1	1	1	2	1	1.33333	1	0	1	1	0	1	0
424	1	10	1	#NULL!	#NULL!	#NULL!	#NULL!	0	1	0	1	0	1	0.5	1	0	1	1	0	0	0
428	1	12	1	#NULL!	#NULL!	#NULL!	#NULL!	1	0	1	1	0	0	0.5	1	0	1	1	0	0	0
429	1	11	1	#NULL!	#NULL!	#NULL!	#NULL!	0	0	0	0	0	0	0	1	0	1	1	1	0	0
436	1	14	1	#NULL!	#NULL!	#NULL!	#NULL!	1	1	1	1	1	1	1	1	0	1	1	0	1	0
437	1	15	1	#NULL!	#NULL!	#NULL!	#NULL!	0	0	0	0	0	0	0	1	0	1	1	0	0	0
438	1	10	1	#NULL!	#NULL!	#NULL!	#NULL!	0	0	0	0	0	0	0	1	0	1	1	0	0	0
440	1	10	1	#NULL!	#NULL!	#NULL!	#NULL!	1	1	1	1	1	1	1	1	0	1	1	0	1	0
442	1	14	1	#NULL!	#NULL!	#NULL!	#NULL!	1	1	1	1	0	0	0.666667	1	0	1	1	0	1	0
444	1	13	1	#NULL!	#NULL!	#NULL!	#NULL!	1	0	0	0	0	0	0.166667	1	0	1	1	1	1	0
448	1	10	1	#NULL!	#NULL!	#NULL!	#NULL!	0	0	0	0	0	0	0	1	0	1	1	0	1	0
449	1	15	1	#NULL!	#NULL!	#NULL!	#NULL!	0	0	0	0	0	0	0	1	0	1	1	1	0	0
450	1	11	1	#NULL!	#NULL!	#NULL!	#NULL!	0	0	0	0	0	0	0	1	0	1	1	0	1	0
451	1	17	1	#NULL!	#NULL!	#NULL!	#NULL!	1	2	1	1	1	1	1.16667	1	0	1	1	0	1	0
453	1	13	1	#NULL!	#NULL!	#NULL!	#NULL!	1	1	1	1	1	1	1	1	0	1	1	0	0	0
454	1	14	1	#NULL!	#NULL!	#NULL!	#NULL!	0	0	0	0	0	0	0	1	0	1	1	0	0	0
457	1	13	1	#NULL!	#NULL!	#NULL!	#NULL!	0	0	0	0	0	0	0	1	0	1	1	0	0	0
459	1	10	1	#NULL!	#NULL!	#NULL!	#NULL!	1	0	1	1	0	1	0.666667	1	0	1	1	0	1	0
460	1	15	1	#NULL!	#NULL!	#NULL!	#NULL!	1	1	1	0	1	0	0.666667	1	0	1	1	0	0	0
463	1	17	1	#NULL!	#NULL!	#NULL!	#NULL!	1	1	1	1	0	0	0.666667	1	0	1	1	0	1	0
464	1	10	1	#NULL!	#NULL!	#NULL!	#NULL!	1	0	0	0	0	0	0.166667	1	0	1	1	0	0	0
465	1	10	1	#NULL!	#NULL!	#NULL!	#NULL!	1	1	0	1	0	0	0.5	1	0	1	1	0	0	0
468	1	11	1	#NULL!	#NULL!	#NULL!	#NULL!	0	0	0	0	0	0	0	1	0	1	1	0	1	0
469	1	13	1	#NULL!	#NULL!	#NULL!	#NULL!	0	0	0	0	0	0	0	1	0	1	1	0	1	0
472	1	19	1	#NULL!	#NULL!	#NULL!	#NULL!	0	0	0	0	0	0	0	1	0	1	1	0	0	0
473	1	18	1	#NULL!	#NULL!	#NULL!	#NULL!	1	1	1	1	1	1	1	1	0	1	1	0	1	0
474	1	16	1	#NULL!	#NULL!	#NULL!	#NULL!	1	1	1	1	1	1	1	1	0	1	1	1	1	0
475	1	17	1	#NULL!	#NULL!	#NULL!	#NULL!	0	0	1	0	0	1	0.333333	1	0	1	1	0	1	0
476	1	16	1	#NULL!	#NULL!	#NULL!	#NULL!	1	1	1	0	0	0	0.5	1	0	1	1	1	1	0
477	1	16	1	#NULL!	#NULL!	#NULL!	#NULL!	1	1	1	0	0	0	0.5	1	0	1	1	0	1	0
478	1	19	1	#NULL!	#NULL!	#NULL!	#NULL!	1	1	1	1	1	1	1	1	0	1	1	0	1	0
479	1	19	1	#NULL!	#NULL!	#NULL!	#NULL!	2	2	1	1	1	2	1.5	1	0	1	1	0	0	0
480	1	19	1	#NULL!	#NULL!	#NULL!	#NULL!	1	1	0	1	0	0	0.5	1	0	1	1	0	1	0
481	1	19	1	#NULL!	#NULL!	#NULL!	#NULL!	0	0	0	0	0	0	0	1	0	1	1	0	0	0
482	1	15	1	#NULL!	#NULL!	#NULL!	#NULL!	0	0	0	0	0	0	0	1	0	1	1	0	1	0
483	1	18	1	#NULL!	#NULL!	#NULL!	#NULL!	1	0	0	0	0	1	0.333333	1	0	1	1	0	1	0
484	1	19	1	#NULL!	#NULL!	#NULL!	#NULL!	1	1	0	0	0	1	0.5	1	0	1	1	1	0	0
485	1	18	1	#NULL!	#NULL!	#NULL!	#NULL!	1	0	1	0	1	0	0.5	1	0	1	1	0	1	0
486	1	18	1	#NULL!	#NULL!	#NULL!	#NULL!	0	1	1	0	0	0	0.333333	1	0	1	1	0	1	0
487	1	16	1	#NULL!	#NULL!	#NULL!	#NULL!	0	0	0	0	0	0	0	1	0	1	1	0	0	0
488	1	17	1	#NULL!	#NULL!	#NULL!	#NULL!	0	0	0	0	0	0	0	1	0	1	1	0	1	0
489	1	19	1	#NULL!	#NULL!	#NULL!	#NULL!	0	0	0	0	0	0	0	1	0	1	1	1	0	0
492	1	14	1	#NULL!	#NULL!	#NULL!	#NULL!	1	1	1	1	1	1	1	1	0	1	1	1	1	0
493	1	13	1	#NULL!	#NULL!	#NULL!	#NULL!	1	1	0	1	1	1	0.833333	1	0	1	1	0	1	0
494	1	10	1	#NULL!	#NULL!	#NULL!	#NULL!	1	1	1	1	0	1	0.833333	1	0	1	1	0	1	0
499	1	13	1	#NULL!	#NULL!	#NULL!	#NULL!	1	1	1	1	2	1	1.16667	1	0	1	1	0	0	0
500	1	14	1	#NULL!	#NULL!	#NULL!	#NULL!	1	1	0	1	1	1	0.833333	1	0	1	1	0	1	0
501	1	13	3	#NULL!	1	1	1	1	1	1	1	0	1	0.833333	1	0	1	0	0	1	1
502	1	15	1	#NULL!	#NULL!	#NULL!	#NULL!	1	0	1	1	1	1	0.833333	1	0	1	1	0	1	0
503	1	15	1	#NULL!	#NULL!	#NULL!	#NULL!	1	1	1	2	2	2	1.5	1	0	1	1	0	1	0
506	1	18	1	#NULL!	#NULL!	#NULL!	#NULL!	0	0	0	0	0	0	0	1	0	1	1	#NULL!	1	0
507	1	18	1	#NULL!	#NULL!	#NULL!	#NULL!	0	0	0	0	0	0	0	1	0	1	1	0	1	0
508	1	18	1	#NULL!	#NULL!	#NULL!	#NULL!	0	1	0	1	0	1	0.5	1	0	1	1	0	1	0
509	1	19	1	#NULL!	#NULL!	#NULL!	#NULL!	0	1	0	1	0	1	0.5	1	0	1	0	0	1	0
510	1	18	1	#NULL!	#NULL!	#NULL!	#NULL!	0	1	0	1	0	1	0.5	1	0	1	1	0	1	0
511	1	18	2	#NULL!	1	1	1	1	1	0	0	0	0	0.333333	1	0	1	1	0	1	1
515	1	19	1	#NULL!	#NULL!	#NULL!	#NULL!	1	1	1	1	1	1	1	1	0	1	1	0	1	0
516	1	19	1	#NULL!	#NULL!	#NULL!	#NULL!	1	1	1	1	1	1	1	1	0	1	1	0	1	0
517	1	16	1	#NULL!	#NULL!	#NULL!	#NULL!	1	1	1	1	1	1	1	1	0	1	1	0	1	0
518	1	18	1	#NULL!	#NULL!	#NULL!	#NULL!	1	1	1	1	1	1	1	1	0	1	1	0	1	0
519	1	19	1	#NULL!	#NULL!	#NULL!	#NULL!	0	1	0	1	0	1	0.5	1	0	1	1	0	1	0
520	1	19	1	#NULL!	#NULL!	#NULL!	#NULL!	0	1	0	1	0	1	0.5	1	0	1	1	0	0	0
521	1	19	1	#NULL!	#NULL!	#NULL!	#NULL!	0	1	0	1	0	1	0.5	1	0	1	1	0	1	0
522	1	19	1	#NULL!	#NULL!	#NULL!	#NULL!	1	1	1	2	2	2	1.5	1	0	1	1	0	1	0
523	1	19	1	#NULL!	#NULL!	#NULL!	#NULL!	0	1	0	1	0	1	0.5	1	0	1	1	0	1	0
526	1	11	1	#NULL!	#NULL!	#NULL!	#NULL!	0	1	0	1	1	1	0.666667	1	0	1	1	1	1	0
527	1	13	1	#NULL!	#NULL!	#NULL!	#NULL!	1	0	0	0	0	0	0.166667	1	0	1	1	0	1	0
528	1	11	1	#NULL!	#NULL!	#NULL!	#NULL!	0	1	1	1	1	1	0.833333	1	0	1	1	0	1	0
529	1	13	1	#NULL!	#NULL!	#NULL!	#NULL!	0	1	1	1	1	1	0.833333	1	0	1	1	0	1	0
530	1	13	1	#NULL!	#NULL!	#NULL!	#NULL!	1	1	1	1	1	1	1	1	0	1	1	0	1	0
532	1	13	1	#NULL!	#NULL!	#NULL!	#NULL!	1	0	0	1	0	0	0.333333	1	0	1	1	0	1	0
533	1	12	1	#NULL!	#NULL!	#NULL!	#NULL!	1	0	0	0	0	0	0.166667	1	0	1	1	1	1	0
535	1	12	1	#NULL!	#NULL!	#NULL!	#NULL!	0	0	0	0	0	0	0	1	0	1	1	1	1	0
539	1	15	1	#NULL!	#NULL!	#NULL!	#NULL!	3	3	3	3	3	3	3	1	0	1	1	0	1	0
541	1	11	1	#NULL!	#NULL!	#NULL!	#NULL!	1	1	1	1	1	1	1	1	0	1	1	0	1	0
542	1	15	1	#NULL!	#NULL!	#NULL!	#NULL!	1	1	1	1	1	1	1	1	0	1	1	0	1	0
543	1	10	1	#NULL!	#NULL!	#NULL!	#NULL!	1	1	1	2	1	1	1.16667	1	0	1	1	0	1	0
544	1	12	1	#NULL!	#NULL!	#NULL!	#NULL!	2	1	1	1	1	1	1.16667	1	0	1	1	0	1	0
548	1	12	1	#NULL!	#NULL!	#NULL!	#NULL!	1	0	1	0	1	0	0.5	1	0	1	1	0	1	0
551	1	14	1	#NULL!	#NULL!	#NULL!	#NULL!	1	2	1	2	2	2	1.66667	1	0	1	1	0	1	0
553	1	10	1	#NULL!	#NULL!	#NULL!	#NULL!	1	1	0	1	1	1	0.833333	1	0	1	1	1	1	0
554	1	16	1	#NULL!	#NULL!	#NULL!	#NULL!	1	1	1	1	1	1	1	1	0	1	1	1	1	0
555	1	11	1	#NULL!	#NULL!	#NULL!	#NULL!	1	1	0	1	0	0	0.5	1	0	1	1	0	1	0
556	1	12	1	#NULL!	#NULL!	#NULL!	#NULL!	1	0	0	0	0	1	0.333333	1	0	1	1	0	1	0
558	1	16	1	#NULL!	#NULL!	#NULL!	#NULL!	1	1	1	1	1	1	1	1	0	1	1	0	1	0
560	1	14	1	#NULL!	#NULL!	#NULL!	#NULL!	0	0	0	0	0	0	0	1	0	1	1	0	1	0
561	1	11	1	#NULL!	#NULL!	#NULL!	#NULL!	1	1	1	1	1	1	1	1	0	1	1	0	1	0
563	1	14	1	#NULL!	#NULL!	#NULL!	#NULL!	1	1	1	1	1	1	1	1	0	1	1	0	1	0
564	1	16	1	#NULL!	#NULL!	#NULL!	#NULL!	1	1	1	1	1	1	1	1	0	1	1	0	1	0
566	1	12	1	#NULL!	#NULL!	#NULL!	#NULL!	1	1	1	0	0	0	0.5	1	0	1	1	0	1	0
568	1	13	1	#NULL!	#NULL!	#NULL!	#NULL!	1	2	1	1	1	1	1.16667	1	0	1	1	0	1	0
570	1	15	1	#NULL!	#NULL!	#NULL!	#NULL!	1	2	1	2	1	1	1.33333	1	0	1	1	0	1	0
572	1	17	1	#NULL!	#NULL!	#NULL!	#NULL!	0	0	0	2	2	2	1	1	0	1	1	0	1	0
573	1	11	1	#NULL!	#NULL!	#NULL!	#NULL!	1	1	1	1	1	1	1	1	0	1	1	0	1	0
579	1	14	1	#NULL!	#NULL!	#NULL!	#NULL!	1	1	0	0	0	0	0.333333	1	0	1	1	0	1	0
581	1	13	1	#NULL!	#NULL!	#NULL!	#NULL!	1	0	0	0	0	0	0.166667	1	0	1	1	0	1	0
584	1	13	1	#NULL!	#NULL!	#NULL!	#NULL!	1	0	0	0	0	0	0.166667	1	0	1	1	0	1	0
586	1	17	1	#NULL!	#NULL!	#NULL!	#NULL!	1	1	0	0	0	0	0.333333	1	0	1	1	0	1	0
587	1	15	1	#NULL!	#NULL!	#NULL!	#NULL!	1	1	0	0	0	0	0.333333	1	0	1	1	0	1	0
588	1	16	1	#NULL!	#NULL!	#NULL!	#NULL!	1	0	0	0	0	0	0.166667	1	0	1	1	0	1	0
589	1	17	1	#NULL!	#NULL!	#NULL!	#NULL!	1	1	1	1	1	1	1	1	0	1	1	0	1	0
590	1	18	1	#NULL!	#NULL!	#NULL!	#NULL!	1	1	0	0	0	0	0.333333	1	0	1	1	0	1	0
591	1	19	1	#NULL!	#NULL!	#NULL!	#NULL!	1	1	1	0	0	0	0.5	1	0	1	1	0	1	0
592	1	19	2	#NULL!	1	1	1	1	1	1	0	0	0	0.5	1	0	1	1	0	1	1
593	1	19	1	#NULL!	#NULL!	#NULL!	#NULL!	2	2	2	1	1	1	1.5	1	0	1	1	0	1	0
594	1	18	1	#NULL!	#NULL!	#NULL!	#NULL!	1	1	1	0	0	0	0.5	1	0	1	1	0	1	0
595	1	18	1	#NULL!	#NULL!	#NULL!	#NULL!	0	0	0	0	0	0	0	1	0	1	1	0	1	0
596	1	18	1	#NULL!	#NULL!	#NULL!	#NULL!	0	0	0	0	0	0	0	1	0	1	1	0	1	0
597	1	18	1	#NULL!	#NULL!	#NULL!	#NULL!	1	1	1	0	0	0	0.5	1	0	1	1	0	1	0
598	1	18	1	#NULL!	#NULL!	#NULL!	#NULL!	1	1	1	0	0	0	0.5	1	0	1	1	0	1	0
599	1	18	1	#NULL!	#NULL!	#NULL!	#NULL!	1	1	0	0	0	0	0.333333	1	0	1	1	0	1	0
600	1	19	1	#NULL!	#NULL!	#NULL!	#NULL!	1	1	1	1	1	1	1	1	0	1	1	0	1	0
601	1	19	1	#NULL!	#NULL!	#NULL!	#NULL!	1	1	1	0	0	0	0.5	1	0	1	1	0	1	0
602	1	19	1	#NULL!	#NULL!	#NULL!	#NULL!	1	1	1	0	0	0	0.5	1	0	1	1	0	1	0
603	1	19	1	#NULL!	#NULL!	#NULL!	#NULL!	1	1	1	1	1	1	1	1	0	1	1	0	1	0
604	1	19	1	#NULL!	#NULL!	#NULL!	#NULL!	1	1	1	1	1	1	1	1	0	1	1	0	1	0
605	1	19	1	#NULL!	#NULL!	#NULL!	#NULL!	1	1	1	1	1	1	1	1	0	1	1	0	1	0
607	1	19	3	1	2	3	4	1	1	1	1	1	1	1	2	3	2	0	0	1	1
608	1	18	1	#NULL!	#NULL!	#NULL!	#NULL!	0	1	1	0	0	1	0.5	1	0	1	0	0	1	0
609	1	19	3	2	1	2	2	0	1	0	1	1	0	0.5	2	1	1	0	0	0	1
610	1	19	1	#NULL!	#NULL!	#NULL!	#NULL!	1	1	1	1	1	1	1	1	0	1	1	0	0	0
614	1	18	1	#NULL!	#NULL!	#NULL!	#NULL!	0	1	0	1	0	1	0.5	1	0	1	0	0	0	0
615	1	18	3	2	1	3	3	0	1	0	1	0	1	0.5	2	2	1	0	0	0	1
616	1	17	1	#NULL!	#NULL!	#NULL!	#NULL!	0	1	0	1	0	1	0.5	1	0	1	0	0	0	0
618	1	18	2	#NULL!	2	1	4	0	1	0	1	0	0	0.333333	1	3	2	0	0	0	1
619	1	17	1	#NULL!	#NULL!	#NULL!	#NULL!	0	1	1	0	1	0	0.5	1	0	1	0	0	0	0
622	1	17	1	#NULL!	#NULL!	#NULL!	#NULL!	0	1	0	1	1	0	0.5	1	0	1	0	0	0	0
623	1	19	1	#NULL!	#NULL!	#NULL!	#NULL!	0	1	0	1	0	1	0.5	1	0	1	0	0	0	0
625	1	18	1	#NULL!	#NULL!	#NULL!	#NULL!	1	0	1	0	1	1	0.666667	1	0	1	0	0	0	0
626	1	19	2	2	1	1	1	0	1	1	1	1	0	0.666667	1	0	1	0	0	0	1
628	1	18	2	1	2	2	1	1	0	1	0	1	1	0.666667	2	0	2	0	0	1	1
629	1	14	1	#NULL!	#NULL!	#NULL!	#NULL!	0	0	0	1	0	1	0.333333	1	0	1	1	0	0	0
630	1	17	1	#NULL!	#NULL!	#NULL!	#NULL!	0	0	0	1	0	1	0.333333	1	0	1	1	0	0	0
632	1	15	1	#NULL!	#NULL!	#NULL!	#NULL!	0	0	0	0	0	0	0	1	0	1	1	0	1	0
634	1	17	1	#NULL!	#NULL!	#NULL!	#NULL!	0	0	0	1	0	1	0.333333	1	0	1	1	0	0	0
635	1	17	1	#NULL!	#NULL!	#NULL!	#NULL!	0	1	0	1	0	1	0.5	1	0	1	0	0	1	0
636	1	13	1	#NULL!	#NULL!	#NULL!	#NULL!	0	0	0	1	1	1	0.5	1	0	1	0	0	1	0
637	1	15	1	#NULL!	#NULL!	#NULL!	#NULL!	0	1	0	1	0	1	0.5	1	0	1	1	0	1	0
638	1	11	1	#NULL!	#NULL!	#NULL!	#NULL!	0	1	1	0	1	0	0.5	1	0	1	1	0	0	0
639	1	10	1	#NULL!	#NULL!	#NULL!	#NULL!	0	1	1	0	1	1	0.666667	1	0	1	1	0	1	0
640	1	16	1	#NULL!	#NULL!	#NULL!	#NULL!	0	0	0	0	0	1	0.166667	1	0	1	1	0	1	0
642	1	16	1	#NULL!	#NULL!	#NULL!	#NULL!	0	1	0	0	0	0	0.166667	1	0	1	1	0	1	0
643	1	19	1	#NULL!	#NULL!	#NULL!	#NULL!	0	1	0	1	0	1	0.5	1	0	1	1	0	1	0
644	1	15	1	#NULL!	#NULL!	#NULL!	#NULL!	0	0	0	0	0	1	0.166667	1	0	1	1	0	#NULL!	0
646	1	16	1	#NULL!	#NULL!	#NULL!	#NULL!	0	1	0	1	0	0	0.333333	1	0	1	1	0	1	0
647	1	12	1	#NULL!	#NULL!	#NULL!	#NULL!	0	0	0	0	1	0	0.166667	1	0	1	0	0	1	0
648	1	14	1	#NULL!	#NULL!	#NULL!	#NULL!	0	0	0	0	0	0	0	1	0	1	1	0	1	0
649	1	13	1	#NULL!	#NULL!	#NULL!	#NULL!	0	1	0	0	0	0	0.166667	1	0	1	1	0	1	0
650	1	18	1	#NULL!	#NULL!	#NULL!	#NULL!	0	0	1	0	0	0	0.166667	1	0	1	1	0	0	0
651	1	17	1	#NULL!	#NULL!	#NULL!	#NULL!	0	0	0	0	0	0	0	1	0	1	1	0	0	0
652	1	13	1	#NULL!	#NULL!	#NULL!	#NULL!	0	0	0	0	0	0	0	1	0	1	1	0	0	0
653	1	10	1	#NULL!	#NULL!	#NULL!	#NULL!	0	0	0	1	0	1	0.333333	1	0	1	1	0	1	0
654	1	16	1	#NULL!	#NULL!	#NULL!	#NULL!	0	0	0	0	0	0	0	1	0	1	1	0	1	0
655	1	15	1	#NULL!	#NULL!	#NULL!	#NULL!	1	0	1	0	0	0	0.333333	1	0	1	1	0	1	0
656	1	19	1	#NULL!	#NULL!	#NULL!	#NULL!	0	0	0	1	0	0	0.166667	1	0	1	1	0	0	0
657	1	11	1	#NULL!	#NULL!	#NULL!	#NULL!	0	0	1	0	1	0	0.333333	1	0	1	0	0	1	0
658	1	19	1	#NULL!	#NULL!	#NULL!	#NULL!	0	1	1	0	1	0	0.5	1	0	1	1	0	1	0
659	1	18	1	#NULL!	#NULL!	#NULL!	#NULL!	0	0	0	1	0	0	0.166667	1	0	1	1	0	0	0
660	1	15	1	#NULL!	#NULL!	#NULL!	#NULL!	0	0	0	0	1	1	0.333333	1	0	1	1	0	0	0
661	1	14	1	#NULL!	#NULL!	#NULL!	#NULL!	1	1	0	1	0	0	0.5	1	0	1	1	0	1	0
666	1	10	1	#NULL!	#NULL!	#NULL!	#NULL!	0	0	0	0	0	0	0	1	0	1	1	0	1	0
667	1	10	1	#NULL!	#NULL!	#NULL!	#NULL!	0	0	0	0	0	0	0	1	0	1	1	0	1	0
673	1	19	1	#NULL!	#NULL!	#NULL!	#NULL!	0	0	0	0	0	0	0	1	0	1	1	0	1	0
674	1	10	1	#NULL!	#NULL!	#NULL!	#NULL!	0	1	0	1	1	1	0.666667	1	0	1	1	0	0	0
679	1	12	1	#NULL!	#NULL!	#NULL!	#NULL!	1	1	1	1	1	1	1	1	0	1	1	0	0	0
681	1	13	1	#NULL!	#NULL!	#NULL!	#NULL!	1	0	1	1	0	0	0.5	1	0	1	1	1	1	0
685	1	15	1	#NULL!	#NULL!	#NULL!	#NULL!	1	0	0	0	0	0	0.166667	1	0	1	1	1	1	0
688	1	15	1	#NULL!	#NULL!	#NULL!	#NULL!	1	0	0	0	0	1	0.333333	1	0	1	1	0	1	0
695	1	17	1	#NULL!	#NULL!	#NULL!	#NULL!	1	0	0	0	1	0	0.333333	1	0	1	1	0	1	0
697	1	16	1	#NULL!	#NULL!	#NULL!	#NULL!	0	0	0	1	1	1	0.5	1	0	1	1	0	1	0
700	1	16	1	#NULL!	#NULL!	#NULL!	#NULL!	0	0	0	0	1	1	0.333333	1	0	1	1	0	1	0
702	1	15	1	#NULL!	#NULL!	#NULL!	#NULL!	0	0	0	0	0	1	0.166667	1	0	1	0	0	1	0
703	1	13	1	#NULL!	#NULL!	#NULL!	#NULL!	1	0	1	1	1	1	0.833333	1	0	1	1	0	1	0
707	1	15	1	#NULL!	#NULL!	#NULL!	#NULL!	0	1	1	0	0	1	0.5	1	0	1	1	0	1	0
708	1	14	1	#NULL!	#NULL!	#NULL!	#NULL!	1	1	1	2	2	1	1.33333	1	0	1	1	0	1	0
709	1	13	1	#NULL!	#NULL!	#NULL!	#NULL!	1	0	1	2	3	1	1.33333	1	0	1	1	0	1	0
714	1	14	1	#NULL!	#NULL!	#NULL!	#NULL!	1	0	0	0	0	0	0.166667	1	0	1	0	0	1	0
725	1	15	1	#NULL!	#NULL!	#NULL!	#NULL!	0	0	1	0	0	1	0.333333	1	0	1	1	0	1	0
729	1	15	1	#NULL!	#NULL!	#NULL!	#NULL!	0	1	0	0	1	0	0.333333	1	0	1	0	0	1	0
732	1	17	1	#NULL!	#NULL!	#NULL!	#NULL!	0	1	0	0	1	1	0.5	1	0	1	1	0	1	0
733	1	17	1	#NULL!	#NULL!	#NULL!	#NULL!	0	1	1	0	0	0	0.333333	1	0	1	1	0	1	0
734	1	15	1	#NULL!	#NULL!	#NULL!	#NULL!	0	0	0	1	0	0	0.166667	1	0	1	1	0	1	0
736	1	17	1	#NULL!	#NULL!	#NULL!	#NULL!	1	1	1	1	1	1	1	1	0	1	1	0	1	0
739	1	11	1	#NULL!	#NULL!	#NULL!	#NULL!	0	0	0	0	0	0	0	1	0	1	1	0	1	0
740	1	15	1	#NULL!	#NULL!	#NULL!	#NULL!	0	1	0	0	0	2	0.5	1	0	1	0	0	1	0
743	1	15	1	#NULL!	#NULL!	#NULL!	#NULL!	0	0	0	1	0	1	0.333333	1	0	1	1	0	1	0
744	1	18	1	#NULL!	#NULL!	#NULL!	#NULL!	0	0	0	0	0	0	0	1	0	1	1	0	1	0
745	1	15	1	#NULL!	#NULL!	#NULL!	#NULL!	0	0	0	0	0	0	0	1	0	1	1	0	1	0
746	1	17	1	#NULL!	#NULL!	#NULL!	#NULL!	0	0	0	0	0	0	0	1	0	1	1	0	1	0
748	1	15	1	#NULL!	#NULL!	#NULL!	#NULL!	2	2	2	0	0	0	1	1	0	1	1	0	1	0
749	1	15	1	#NULL!	#NULL!	#NULL!	#NULL!	0	0	0	0	0	0	0	1	0	1	1	0	1	0
751	1	17	1	#NULL!	#NULL!	#NULL!	#NULL!	0	0	0	0	0	0	0	1	0	1	1	0	1	0
752	1	13	1	#NULL!	#NULL!	#NULL!	#NULL!	0	0	0	0	0	0	0	1	0	1	1	0	1	0
753	1	12	1	#NULL!	#NULL!	#NULL!	#NULL!	0	0	0	0	1	0	0.166667	1	0	1	1	0	1	0
754	1	14	1	#NULL!	#NULL!	#NULL!	#NULL!	2	2	2	2	2	2	2	1	0	1	1	0	1	0
755	1	14	1	#NULL!	#NULL!	#NULL!	#NULL!	1	1	1	2	2	2	1.5	1	0	1	1	0	1	0
756	1	15	1	#NULL!	#NULL!	#NULL!	#NULL!	1	3	2	0	0	1	1.16667	1	0	1	1	0	1	0
759	1	13	2	#NULL!	2	1	2	2	2	1	2	1	2	1.66667	1	1	2	1	0	1	1
761	1	19	1	#NULL!	#NULL!	#NULL!	#NULL!	0	0	0	0	0	0	0	1	0	1	1	0	1	0
768	1	13	1	#NULL!	#NULL!	#NULL!	#NULL!	0	0	0	0	0	0	0	1	0	1	1	0	1	0
769	1	11	1	#NULL!	#NULL!	#NULL!	#NULL!	0	0	0	0	1	0	0.166667	1	0	1	1	0	1	0
771	1	14	1	#NULL!	#NULL!	#NULL!	#NULL!	0	0	0	0	0	0	0	1	0	1	1	0	1	0
772	1	19	1	#NULL!	#NULL!	#NULL!	#NULL!	0	0	0	0	0	0	0	1	0	1	1	0	1	0
773	1	12	1	#NULL!	#NULL!	#NULL!	#NULL!	2	2	2	2	1	2	1.83333	1	0	1	1	0	1	0
777	1	13	1	#NULL!	#NULL!	#NULL!	#NULL!	2	2	2	2	2	2	2	1	0	1	1	0	1	0
780	1	17	1	#NULL!	#NULL!	#NULL!	#NULL!	0	0	0	3	0	0	0.5	1	0	1	1	0	1	0
784	1	12	1	#NULL!	#NULL!	#NULL!	#NULL!	1	0	0	0	0	0	0.166667	1	0	1	0	0	1	0
785	1	13	1	#NULL!	#NULL!	#NULL!	#NULL!	0	0	0	0	0	0	0	1	0	1	1	0	1	0
786	1	10	1	#NULL!	#NULL!	#NULL!	#NULL!	0	0	0	0	0	0	0	1	0	1	1	0	1	0
787	1	14	1	#NULL!	#NULL!	#NULL!	#NULL!	0	0	0	0	0	0	0	1	0	1	1	0	1	0
788	1	17	1	#NULL!	#NULL!	#NULL!	#NULL!	0	0	0	0	3	1	0.666667	1	0	1	1	0	#NULL!	0
792	1	18	1	#NULL!	#NULL!	#NULL!	#NULL!	1	1	1	1	1	1	1	1	0	1	1	1	1	0
793	1	16	1	#NULL!	#NULL!	#NULL!	#NULL!	0	0	0	3	0	0	0.5	1	0	1	0	0	1	0
794	1	15	1	#NULL!	#NULL!	#NULL!	#NULL!	0	0	0	0	0	0	0	1	0	1	1	1	1	0
795	1	15	1	#NULL!	#NULL!	#NULL!	#NULL!	0	0	0	0	0	0	0	1	0	1	1	#NULL!	1	0
796	1	15	1	#NULL!	#NULL!	#NULL!	#NULL!	0	0	0	0	0	0	0	1	0	1	1	0	1	0
798	1	19	1	#NULL!	#NULL!	#NULL!	#NULL!	0	1	0	0	0	1	0.333333	1	0	1	1	0	1	0
800	1	17	1	#NULL!	#NULL!	#NULL!	#NULL!	0	0	0	0	0	0	0	1	0	1	1	0	1	0
801	1	18	1	#NULL!	#NULL!	#NULL!	#NULL!	0	0	0	0	0	0	0	1	0	1	1	#NULL!	1	0
802	1	11	1	#NULL!	#NULL!	#NULL!	#NULL!	0	0	0	0	1	0	0.166667	1	0	1	1	0	1	0
806	1	15	1	#NULL!	#NULL!	#NULL!	#NULL!	0	0	0	0	1	0	0.166667	1	0	1	1	0	#NULL!	0
810	1	14	1	#NULL!	#NULL!	#NULL!	#NULL!	1	1	1	1	1	1	1	1	0	1	1	0	1	0
811	1	18	2	1	3	2	7	1	1	0	1	1	1	0.833333	2	6	3	0	0	1	1
812	1	16	1	#NULL!	#NULL!	#NULL!	#NULL!	1	1	1	1	1	1	1	1	0	1	0	0	1	0
813	1	13	1	#NULL!	#NULL!	#NULL!	#NULL!	1	1	1	1	1	1	1	1	0	1	1	0	1	0
817	1	15	1	#NULL!	#NULL!	#NULL!	#NULL!	1	1	1	1	1	1	1	1	0	1	1	#NULL!	1	0
818	1	13	1	#NULL!	#NULL!	#NULL!	#NULL!	1	1	1	1	1	1	1	1	0	1	1	0	1	0
819	1	14	1	#NULL!	#NULL!	#NULL!	#NULL!	1	0	1	1	1	1	0.833333	1	0	1	1	1	1	0
820	1	15	1	#NULL!	#NULL!	#NULL!	#NULL!	1	1	1	1	1	1	1	1	0	1	1	0	1	0
821	1	14	1	#NULL!	#NULL!	#NULL!	#NULL!	1	1	1	1	1	1	1	1	0	1	1	0	1	0
825	1	12	1	#NULL!	#NULL!	#NULL!	#NULL!	1	1	1	1	1	1	1	1	0	1	1	0	1	0
826	1	14	1	#NULL!	#NULL!	#NULL!	#NULL!	#NULL!	1	1	1	1	1	#NULL!	1	0	1	1	1	1	0
827	1	14	1	#NULL!	#NULL!	#NULL!	#NULL!	1	1	1	2	1	1	1.16667	1	0	1	1	1	1	0
828	1	17	1	#NULL!	#NULL!	#NULL!	#NULL!	1	0	1	1	1	1	0.833333	1	0	1	1	1	1	0
830	1	13	1	#NULL!	#NULL!	#NULL!	#NULL!	1	0	0	1	2	2	1	1	0	1	1	0	1	0
831	1	13	1	#NULL!	#NULL!	#NULL!	#NULL!	1	1	1	1	1	1	1	1	0	1	1	0	1	0
832	1	14	1	#NULL!	#NULL!	#NULL!	#NULL!	1	1	1	1	2	1	1.16667	1	0	1	1	0	1	0
833	1	12	1	#NULL!	#NULL!	#NULL!	#NULL!	1	1	0	1	1	1	0.833333	1	0	1	1	0	1	0
834	1	17	2	2	2	1	1	1	0	0	1	1	0	0.5	1	0	2	1	0	1	1
835	1	14	1	#NULL!	#NULL!	#NULL!	#NULL!	0	0	1	1	1	1	0.666667	1	0	1	1	0	0	0
837	1	14	1	#NULL!	#NULL!	#NULL!	#NULL!	0	0	1	2	2	1	1	1	0	1	1	0	1	0
841	1	17	1	#NULL!	#NULL!	#NULL!	#NULL!	1	1	1	2	1	2	1.33333	1	0	1	1	0	0	0
842	1	18	1	#NULL!	#NULL!	#NULL!	#NULL!	0	1	2	2	1	1	1.16667	1	0	1	1	0	1	0
844	1	13	1	#NULL!	#NULL!	#NULL!	#NULL!	1	1	1	2	0	2	1.16667	1	0	1	1	0	1	0
846	1	18	1	#NULL!	#NULL!	#NULL!	#NULL!	1	1	1	2	1	2	1.33333	1	0	1	1	0	0	0
847	1	18	1	#NULL!	#NULL!	#NULL!	#NULL!	1	1	1	2	1	1	1.16667	1	0	1	1	1	0	0
849	1	15	1	#NULL!	#NULL!	#NULL!	#NULL!	0	1	1	2	1	1	1	1	0	1	1	0	0	0
851	1	14	1	#NULL!	#NULL!	#NULL!	#NULL!	1	1	1	2	1	1	1.16667	1	0	1	1	0	0	0
855	1	14	1	#NULL!	#NULL!	#NULL!	#NULL!	1	1	2	2	2	1	1.5	1	0	1	1	0	0	0
857	1	16	1	#NULL!	#NULL!	#NULL!	#NULL!	0	0	1	1	0	1	0.5	1	0	1	1	0	0	0
860	1	12	1	#NULL!	#NULL!	#NULL!	#NULL!	0	0	0	0	0	0	0	1	0	1	1	0	0	0
862	1	12	1	#NULL!	#NULL!	#NULL!	#NULL!	1	1	1	2	0	2	1.16667	1	0	1	1	0	1	0
863	1	19	1	#NULL!	#NULL!	#NULL!	#NULL!	1	1	2	1	2	1	1.33333	1	0	1	1	0	0	0
865	1	16	1	#NULL!	#NULL!	#NULL!	#NULL!	0	1	1	2	2	1	1.16667	1	0	1	1	0	0	0
870	1	13	1	#NULL!	#NULL!	#NULL!	#NULL!	1	2	2	1	1	0	1.16667	1	0	1	1	0	0	0
871	1	18	1	#NULL!	#NULL!	#NULL!	#NULL!	0	1	1	1	1	2	1	1	0	1	1	0	0	0
875	1	18	1	#NULL!	#NULL!	#NULL!	#NULL!	0	0	0	0	0	0	0	1	0	1	1	1	1	0
876	1	16	1	#NULL!	#NULL!	#NULL!	#NULL!	1	1	1	2	2	1	1.33333	1	0	1	1	0	0	0
880	1	13	1	#NULL!	#NULL!	#NULL!	#NULL!	1	1	1	1	2	1	1.16667	1	0	1	1	0	0	0
881	1	18	1	#NULL!	#NULL!	#NULL!	#NULL!	1	0	1	0	1	1	0.666667	1	0	1	1	0	0	0
883	1	11	1	#NULL!	#NULL!	#NULL!	#NULL!	1	1	1	1	1	1	1	1	0	1	1	0	0	0
886	1	15	1	#NULL!	#NULL!	#NULL!	#NULL!	0	0	0	0	0	0	0	1	0	1	1	0	1	0
887	1	17	1	#NULL!	#NULL!	#NULL!	#NULL!	0	0	0	0	0	0	0	1	0	1	0	#NULL!	#NULL!	0
889	1	13	1	#NULL!	#NULL!	#NULL!	#NULL!	0	2	2	0	2	1	1.16667	1	0	1	1	0	1	0
891	1	15	1	#NULL!	#NULL!	#NULL!	#NULL!	0	2	1	0	2	2	1.16667	1	0	1	1	0	1	0
892	1	19	1	#NULL!	#NULL!	#NULL!	#NULL!	1	2	1	2	1	1	1.33333	1	0	1	1	0	1	0
896	1	15	1	#NULL!	#NULL!	#NULL!	#NULL!	1	1	1	1	1	1	1	1	0	1	1	0	1	0
897	1	13	1	#NULL!	#NULL!	#NULL!	#NULL!	0	1	1	0	0	0	0.333333	1	0	1	1	0	1	0
903	1	14	1	#NULL!	#NULL!	#NULL!	#NULL!	1	2	2	2	2	2	1.83333	1	0	1	1	0	1	0
905	1	14	1	#NULL!	#NULL!	#NULL!	#NULL!	1	1	1	1	1	1	1	1	0	1	1	0	1	0
906	1	11	1	#NULL!	#NULL!	#NULL!	#NULL!	1	1	1	1	1	1	1	1	0	1	1	0	0	0
907	1	13	1	#NULL!	#NULL!	#NULL!	#NULL!	1	2	2	2	2	2	1.83333	1	0	1	1	0	1	0
909	1	13	1	#NULL!	#NULL!	#NULL!	#NULL!	2	2	2	2	2	2	2	1	0	1	1	0	0	0
912	1	11	1	#NULL!	#NULL!	#NULL!	#NULL!	1	1	1	1	0	0	0.666667	1	0	1	1	0	0	0
914	1	12	1	#NULL!	#NULL!	#NULL!	#NULL!	1	1	1	1	1	1	1	1	0	1	1	0	1	0
916	1	15	1	#NULL!	#NULL!	#NULL!	#NULL!	1	1	1	1	1	1	1	1	0	1	1	0	1	0
918	1	17	1	#NULL!	#NULL!	#NULL!	#NULL!	1	1	1	1	1	1	1	1	0	1	1	1	1	0
921	1	14	1	#NULL!	#NULL!	#NULL!	#NULL!	2	1	1	1	1	1	1.16667	1	0	1	1	0	1	0
924	1	16	1	#NULL!	#NULL!	#NULL!	#NULL!	1	1	0	1	0	1	0.666667	1	0	1	1	0	1	0
925	1	10	1	#NULL!	#NULL!	#NULL!	#NULL!	1	1	1	1	1	1	1	1	0	1	1	#NULL!	1	0
926	1	11	1	#NULL!	#NULL!	#NULL!	#NULL!	1	1	1	1	1	1	1	1	0	1	1	0	1	0
927	1	14	1	#NULL!	#NULL!	#NULL!	#NULL!	0	0	0	0	0	0	0	1	0	1	1	0	1	0
928	1	11	1	#NULL!	#NULL!	#NULL!	#NULL!	0	0	0	0	0	0	0	1	0	1	1	0	1	0
929	1	14	1	#NULL!	#NULL!	#NULL!	#NULL!	1	1	1	0	0	0	0.5	1	0	1	1	0	1	0
930	1	16	1	#NULL!	#NULL!	#NULL!	#NULL!	2	1	1	1	1	1	1.16667	1	0	1	1	0	0	0
931	1	16	1	#NULL!	#NULL!	#NULL!	#NULL!	1	1	1	1	1	1	1	1	0	1	1	0	1	0
932	1	10	1	#NULL!	#NULL!	#NULL!	#NULL!	1	1	1	1	1	1	1	1	0	1	1	0	1	0
933	1	10	1	#NULL!	#NULL!	#NULL!	#NULL!	0	0	1	0	1	1	0.5	1	0	1	1	0	1	0
936	1	13	1	#NULL!	#NULL!	#NULL!	#NULL!	1	2	1	1	1	1	1.16667	1	0	1	1	0	1	0
940	1	10	1	#NULL!	#NULL!	#NULL!	#NULL!	1	0	0	0	0	0	0.166667	1	0	1	1	0	1	0
941	1	13	1	#NULL!	#NULL!	#NULL!	#NULL!	1	1	1	1	1	1	1	1	0	1	0	1	1	0
942	1	10	1	#NULL!	#NULL!	#NULL!	#NULL!	0	0	0	0	1	0	0.166667	1	0	1	1	0	1	0
943	1	18	1	#NULL!	#NULL!	#NULL!	#NULL!	1	1	1	1	1	1	1	1	0	1	1	0	1	0
944	1	16	1	#NULL!	#NULL!	#NULL!	#NULL!	2	2	2	2	2	2	2	1	0	1	1	0	1	0
945	1	15	1	#NULL!	#NULL!	#NULL!	#NULL!	2	2	2	2	2	2	2	1	0	1	1	0	1	0
946	1	11	1	#NULL!	#NULL!	#NULL!	#NULL!	1	1	1	1	1	1	1	1	0	1	1	0	1	0
947	1	14	1	#NULL!	#NULL!	#NULL!	#NULL!	1	1	1	1	1	1	1	1	0	1	0	0	1	0
948	1	18	1	#NULL!	#NULL!	#NULL!	#NULL!	1	1	1	1	1	1	1	1	0	1	1	0	1	0
949	1	17	1	#NULL!	#NULL!	#NULL!	#NULL!	1	1	1	1	1	1	1	1	0	1	1	0	1	0
952	1	16	1	#NULL!	#NULL!	#NULL!	#NULL!	1	1	1	1	0	0	0.666667	1	0	1	1	0	1	0
953	1	15	1	#NULL!	#NULL!	#NULL!	#NULL!	1	1	1	1	1	1	1	1	0	1	1	0	1	0
955	1	11	1	#NULL!	#NULL!	#NULL!	#NULL!	2	1	1	2	2	1	1.5	1	0	1	1	0	1	0
956	1	11	1	#NULL!	#NULL!	#NULL!	#NULL!	1	2	2	1	1	1	1.33333	1	0	1	0	0	1	0
957	1	11	1	#NULL!	#NULL!	#NULL!	#NULL!	1	0	0	1	0	0	0.333333	1	0	1	1	0	1	0
958	1	13	1	#NULL!	#NULL!	#NULL!	#NULL!	1	1	1	0	1	1	0.833333	1	0	1	1	0	1	0
959	1	12	1	#NULL!	#NULL!	#NULL!	#NULL!	1	1	1	2	2	1	1.33333	1	0	1	1	0	1	0
960	1	16	1	#NULL!	#NULL!	#NULL!	#NULL!	1	1	1	2	2	2	1.5	1	0	1	1	0	1	0
964	1	11	1	#NULL!	#NULL!	#NULL!	#NULL!	1	1	1	1	1	1	1	1	0	1	1	0	1	0
965	1	16	1	#NULL!	#NULL!	#NULL!	#NULL!	2	2	2	2	2	2	2	1	0	1	1	0	1	0
966	1	13	1	#NULL!	#NULL!	#NULL!	#NULL!	1	1	0	1	1	1	0.833333	1	0	1	1	0	1	0
967	1	14	1	#NULL!	#NULL!	#NULL!	#NULL!	1	0	1	1	1	0	0.666667	1	0	1	1	0	1	0
968	1	13	1	#NULL!	#NULL!	#NULL!	#NULL!	1	1	1	1	0	1	0.833333	1	0	1	1	0	1	0
972	1	13	1	#NULL!	#NULL!	#NULL!	#NULL!	1	1	1	1	1	1	1	1	0	1	1	0	1	0
973	1	15	1	#NULL!	#NULL!	#NULL!	#NULL!	1	1	1	1	1	1	1	1	0	1	1	0	1	0
974	1	14	1	#NULL!	#NULL!	#NULL!	#NULL!	1	2	2	2	1	2	1.66667	1	0	1	1	0	1	0
976	1	17	1	#NULL!	#NULL!	#NULL!	#NULL!	2	1	2	1	1	1	1.33333	1	0	1	1	0	1	0
977	1	15	1	#NULL!	#NULL!	#NULL!	#NULL!	1	1	1	1	1	1	1	1	0	1	1	0	1	0
978	1	10	1	#NULL!	#NULL!	#NULL!	#NULL!	1	1	0	1	1	1	0.833333	1	0	1	1	0	1	0
979	1	15	1	#NULL!	#NULL!	#NULL!	#NULL!	1	0	0	1	1	1	0.666667	1	0	1	1	0	1	0
980	1	14	1	#NULL!	#NULL!	#NULL!	#NULL!	1	1	0	1	1	0	0.666667	1	0	1	1	0	1	0
981	1	13	1	#NULL!	#NULL!	#NULL!	#NULL!	1	0	0	1	1	0	0.5	1	0	1	1	1	1	0
983	1	14	1	#NULL!	#NULL!	#NULL!	#NULL!	1	1	1	2	1	1	1.16667	1	0	1	1	0	1	0
987	1	10	1	#NULL!	#NULL!	#NULL!	#NULL!	0	0	0	0	0	0	0	1	0	1	0	0	1	0
990	1	16	1	#NULL!	#NULL!	#NULL!	#NULL!	1	1	1	1	1	1	1	1	0	1	1	0	1	0
993	1	10	1	#NULL!	#NULL!	#NULL!	#NULL!	2	0	2	2	0	0	1	1	0	1	1	0	0	0
994	1	18	2	#NULL!	2	1	2	0	0	0	0	0	0	0	1	1	2	1	0	1	1
996	1	17	1	#NULL!	#NULL!	#NULL!	#NULL!	0	0	0	0	0	0	0	1	0	1	1	0	1	0
1005	1	17	2	1	2	1	1	0	0	0	0	0	0	0	1	0	2	1	0	1	1
1011	1	17	1	#NULL!	#NULL!	#NULL!	#NULL!	0	0	0	0	0	0	0	1	0	1	1	0	1	0
1012	1	10	1	#NULL!	#NULL!	#NULL!	#NULL!	0	0	0	0	0	0	0	1	0	1	1	1	1	0
1015	1	14	1	#NULL!	#NULL!	#NULL!	#NULL!	0	0	0	0	0	0	0	1	0	1	1	1	1	0
1017	1	15	1	#NULL!	#NULL!	#NULL!	#NULL!	1	0	0	1	0	0	0.333333	1	0	1	1	0	1	0
1018	1	18	1	#NULL!	#NULL!	#NULL!	#NULL!	1	1	1	1	1	1	1	1	0	1	0	0	1	0
1021	1	15	1	#NULL!	#NULL!	#NULL!	#NULL!	0	0	0	0	0	0	0	1	0	1	1	0	1	0
1023	1	14	1	#NULL!	#NULL!	#NULL!	#NULL!	1	1	1	1	1	1	1	1	0	1	0	0	1	0
1024	1	12	1	#NULL!	#NULL!	#NULL!	#NULL!	1	1	1	1	1	1	1	1	0	1	0	0	1	0
1025	1	18	1	#NULL!	#NULL!	#NULL!	#NULL!	1	1	1	1	1	1	1	1	0	1	0	0	1	0
1026	1	17	1	#NULL!	#NULL!	#NULL!	#NULL!	1	1	1	1	1	1	1	1	0	1	0	0	1	0
1027	1	17	1	#NULL!	#NULL!	#NULL!	#NULL!	0	0	0	0	0	0	0	1	0	1	0	0	1	0
1028	1	17	1	#NULL!	#NULL!	#NULL!	#NULL!	0	0	1	0	0	1	0.333333	1	0	1	0	0	1	0
1030	1	14	1	#NULL!	#NULL!	#NULL!	#NULL!	1	1	1	1	1	1	1	1	0	1	1	0	1	0
1033	1	15	1	#NULL!	#NULL!	#NULL!	#NULL!	1	1	1	1	1	1	1	1	0	1	0	0	1	0
1034	1	16	1	#NULL!	#NULL!	#NULL!	#NULL!	1	1	1	1	1	1	1	1	0	1	0	0	1	0
1035	1	14	1	#NULL!	#NULL!	#NULL!	#NULL!	1	1	1	1	1	1	1	1	0	1	0	0	1	0
1037	1	12	1	#NULL!	#NULL!	#NULL!	#NULL!	1	0	0	1	2	0	0.666667	1	0	1	0	0	1	0
1038	1	17	1	#NULL!	#NULL!	#NULL!	#NULL!	1	1	1	1	1	1	1	1	0	1	0	0	1	0
1039	1	16	1	#NULL!	#NULL!	#NULL!	#NULL!	1	1	1	1	1	1	1	1	0	1	0	0	1	0
1040	1	18	4	#NULL!	1	1	1	1	1	1	1	1	1	1	1	0	1	1	0	1	1
1042	1	14	1	#NULL!	#NULL!	#NULL!	#NULL!	1	1	1	1	1	1	1	1	0	1	0	0	1	0
1046	1	19	1	#NULL!	#NULL!	#NULL!	#NULL!	0	0	0	0	0	0	0	1	0	1	1	0	1	0
1048	1	12	1	#NULL!	#NULL!	#NULL!	#NULL!	1	0	0	0	0	0	0.166667	1	0	1	0	0	0	0
1050	1	16	1	#NULL!	#NULL!	#NULL!	#NULL!	1	1	1	1	1	1	1	1	0	1	0	0	1	0
1051	1	12	1	#NULL!	#NULL!	#NULL!	#NULL!	1	1	1	1	1	1	1	1	0	1	0	0	1	0
1052	1	17	1	#NULL!	#NULL!	#NULL!	#NULL!	1	1	1	1	1	1	1	1	0	1	1	0	1	0
1053	1	17	1	#NULL!	#NULL!	#NULL!	#NULL!	1	1	1	1	1	1	1	1	0	1	0	0	1	0
1054	1	16	1	#NULL!	#NULL!	#NULL!	#NULL!	1	1	1	1	1	1	1	1	0	1	0	0	0	0
1055	1	14	1	#NULL!	#NULL!	#NULL!	#NULL!	1	1	1	1	1	1	1	1	0	1	0	0	0	0
1057	1	17	1	#NULL!	#NULL!	#NULL!	#NULL!	0	0	0	0	0	0	0	1	0	1	1	0	1	0
1059	1	15	1	#NULL!	#NULL!	#NULL!	#NULL!	1	1	1	1	1	1	1	1	0	1	0	0	1	0
1060	1	14	1	#NULL!	#NULL!	#NULL!	#NULL!	1	1	1	2	2	2	1.5	1	0	1	1	0	1	0
1064	1	10	1	#NULL!	#NULL!	#NULL!	#NULL!	1	1	2	1	1	1	1.16667	1	0	1	1	0	1	0
1066	1	18	1	#NULL!	#NULL!	#NULL!	#NULL!	2	2	2	2	2	2	2	1	0	1	1	0	1	0
1068	1	13	1	#NULL!	#NULL!	#NULL!	#NULL!	1	1	1	1	1	1	1	1	0	1	1	0	1	0
1069	1	15	1	#NULL!	#NULL!	#NULL!	#NULL!	0	0	0	0	0	0	0	1	0	1	1	0	1	0
1070	1	15	1	#NULL!	#NULL!	#NULL!	#NULL!	1	1	1	2	2	2	1.5	1	0	1	1	0	1	0
1071	1	14	1	#NULL!	#NULL!	#NULL!	#NULL!	3	3	3	3	3	3	3	1	0	1	1	0	1	0
1073	1	18	1	#NULL!	#NULL!	#NULL!	#NULL!	1	1	1	1	1	2	1.16667	1	0	1	0	0	1	0
1074	1	18	1	#NULL!	#NULL!	#NULL!	#NULL!	1	1	1	1	1	1	1	1	0	1	0	0	1	0
1075	1	16	1	#NULL!	#NULL!	#NULL!	#NULL!	1	1	1	1	1	1	1	1	0	1	0	0	1	0
1077	1	11	1	#NULL!	#NULL!	#NULL!	#NULL!	0	0	0	0	0	0	0	1	0	1	1	0	0	0
1078	1	16	1	#NULL!	#NULL!	#NULL!	#NULL!	1	1	1	1	1	1	1	1	0	1	0	0	1	0
1081	1	16	1	#NULL!	#NULL!	#NULL!	#NULL!	1	1	1	1	1	1	1	1	0	1	0	0	0	0
1085	1	17	1	#NULL!	#NULL!	#NULL!	#NULL!	1	1	1	1	1	1	1	1	0	1	0	0	0	0
1086	1	19	1	#NULL!	#NULL!	#NULL!	#NULL!	1	1	1	1	1	1	1	1	0	1	1	0	1	0
1087	1	11	1	#NULL!	#NULL!	#NULL!	#NULL!	1	1	1	1	1	1	1	1	0	1	0	0	1	0
1088	1	11	1	#NULL!	#NULL!	#NULL!	#NULL!	1	1	1	1	1	1	1	1	0	1	1	0	1	0
1090	1	12	1	#NULL!	#NULL!	#NULL!	#NULL!	1	1	1	1	1	1	1	1	0	1	1	0	0	0
1093	1	19	1	#NULL!	#NULL!	#NULL!	#NULL!	1	1	1	1	1	1	1	1	0	1	0	0	1	0
1094	1	13	1	#NULL!	#NULL!	#NULL!	#NULL!	1	1	1	1	1	1	1	1	0	1	1	0	1	0
1095	1	17	1	#NULL!	#NULL!	#NULL!	#NULL!	1	1	1	1	1	1	1	1	0	1	0	0	1	0
1097	1	16	1	#NULL!	#NULL!	#NULL!	#NULL!	1	0	1	1	0	0	0.5	1	0	1	1	0	1	0
1098	1	13	1	#NULL!	#NULL!	#NULL!	#NULL!	1	1	1	1	1	1	1	1	0	1	0	0	1	0
1099	1	12	1	#NULL!	#NULL!	#NULL!	#NULL!	1	1	1	1	1	1	1	1	0	1	1	0	0	0
1100	1	13	1	#NULL!	#NULL!	#NULL!	#NULL!	1	1	1	1	1	1	1	1	0	1	1	0	1	0
1101	1	10	1	#NULL!	#NULL!	#NULL!	#NULL!	1	1	1	1	1	1	1	1	0	1	0	0	1	0
1105	1	15	1	#NULL!	#NULL!	#NULL!	#NULL!	1	1	1	1	1	1	1	1	0	1	0	0	0	0
1108	1	17	1	#NULL!	#NULL!	#NULL!	#NULL!	1	1	1	1	1	1	1	1	0	1	0	0	0	0
1109	1	13	1	#NULL!	#NULL!	#NULL!	#NULL!	1	1	1	1	1	1	1	1	0	1	1	0	1	0
1117	1	19	1	#NULL!	#NULL!	#NULL!	#NULL!	0	0	0	0	0	0	0	1	0	1	0	0	1	0
1118	1	18	1	#NULL!	#NULL!	#NULL!	#NULL!	0	0	0	0	0	0	0	1	0	1	0	0	1	0
1120	1	10	1	#NULL!	#NULL!	#NULL!	#NULL!	1	0	1	1	0	1	0.666667	1	0	1	0	0	1	0
1121	1	19	1	#NULL!	#NULL!	#NULL!	#NULL!	1	0	1	1	1	1	0.833333	1	0	1	0	0	0	0
1122	1	17	1	#NULL!	#NULL!	#NULL!	#NULL!	1	1	1	2	1	1	1.16667	1	0	1	0	0	1	0
1123	1	15	1	#NULL!	#NULL!	#NULL!	#NULL!	3	3	3	3	3	3	3	1	0	1	1	0	1	0
1126	1	14	1	#NULL!	#NULL!	#NULL!	#NULL!	1	1	0	1	0	1	0.666667	1	0	1	0	0	1	0
1127	1	12	1	#NULL!	#NULL!	#NULL!	#NULL!	1	1	1	1	1	1	1	1	0	1	0	0	0	0
1128	1	17	1	#NULL!	#NULL!	#NULL!	#NULL!	1	1	1	1	1	1	1	1	0	1	0	1	0	0
1129	1	16	1	#NULL!	#NULL!	#NULL!	#NULL!	1	1	0	1	1	1	0.833333	1	0	1	0	0	1	0
1130	1	16	1	#NULL!	#NULL!	#NULL!	#NULL!	1	1	0	1	2	1	1	1	0	1	0	0	1	0
1131	1	18	2	#NULL!	2	1	1	1	1	1	2	1	1	1.16667	1	0	2	1	0	1	1
1135	1	16	1	#NULL!	#NULL!	#NULL!	#NULL!	1	1	1	2	2	2	1.5	1	0	1	1	0	1	0
1136	1	17	1	#NULL!	#NULL!	#NULL!	#NULL!	1	1	1	2	1	1	1.16667	1	0	1	1	0	1	0
1137	1	17	1	#NULL!	#NULL!	#NULL!	#NULL!	1	1	0	1	1	1	0.833333	1	0	1	1	0	1	0
1138	1	16	1	#NULL!	#NULL!	#NULL!	#NULL!	1	0	1	1	2	1	1	1	0	1	1	1	1	0
1140	1	12	1	#NULL!	#NULL!	#NULL!	#NULL!	1	1	1	1	1	1	1	1	0	1	1	0	1	0
1142	1	19	1	#NULL!	#NULL!	#NULL!	#NULL!	1	0	1	2	1	1	1	1	0	1	1	0	1	0
1143	1	14	1	#NULL!	#NULL!	#NULL!	#NULL!	0	0	0	0	1	1	0.333333	1	0	1	1	0	1	0
1145	1	14	1	#NULL!	#NULL!	#NULL!	#NULL!	3	3	3	3	3	3	3	1	0	1	1	#NULL!	1	0
1149	1	11	1	#NULL!	#NULL!	#NULL!	#NULL!	0	0	0	0	0	0	0	1	0	1	1	0	1	0
1150	1	18	1	#NULL!	#NULL!	#NULL!	#NULL!	0	0	0	0	0	0	0	1	0	1	1	0	1	0
1151	1	11	1	#NULL!	#NULL!	#NULL!	#NULL!	2	2	2	2	2	2	2	1	0	1	1	0	1	0
1152	1	10	1	#NULL!	#NULL!	#NULL!	#NULL!	1	1	1	1	1	1	1	1	0	1	1	#NULL!	1	0
1154	1	17	1	#NULL!	#NULL!	#NULL!	#NULL!	1	1	1	1	1	1	1	1	0	1	1	0	1	0
1155	1	17	1	#NULL!	#NULL!	#NULL!	#NULL!	1	1	1	1	1	1	1	1	0	1	1	0	1	0
1156	1	11	1	#NULL!	#NULL!	#NULL!	#NULL!	1	1	2	1	1	1	1.16667	1	0	1	1	0	1	0
1158	1	17	1	#NULL!	#NULL!	#NULL!	#NULL!	1	2	1	1	1	1	1.16667	1	0	1	1	0	1	0
1159	1	12	1	#NULL!	#NULL!	#NULL!	#NULL!	1	1	1	1	1	1	1	1	0	1	1	0	1	0
1160	1	12	1	#NULL!	#NULL!	#NULL!	#NULL!	1	1	1	1	1	1	1	1	0	1	1	0	1	0
1161	1	13	1	#NULL!	#NULL!	#NULL!	#NULL!	1	1	1	1	1	1	1	1	0	1	1	0	1	0
1164	1	10	1	#NULL!	#NULL!	#NULL!	#NULL!	1	1	1	1	1	2	1.16667	1	0	1	1	0	1	0
1165	1	17	1	#NULL!	#NULL!	#NULL!	#NULL!	0	1	1	1	1	1	0.833333	1	0	1	1	0	1	0
1166	1	17	1	#NULL!	#NULL!	#NULL!	#NULL!	1	1	1	1	1	1	1	1	0	1	1	0	1	0
1168	1	18	1	#NULL!	#NULL!	#NULL!	#NULL!	1	1	1	1	1	1	1	1	0	1	1	0	1	0
1169	1	16	1	#NULL!	#NULL!	#NULL!	#NULL!	2	2	1	1	1	2	1.5	1	0	1	1	0	1	0
1171	1	16	1	#NULL!	#NULL!	#NULL!	#NULL!	2	1	1	1	1	1	1.16667	1	0	1	1	0	1	0
1173	1	10	1	#NULL!	#NULL!	#NULL!	#NULL!	2	2	2	2	2	2	2	1	0	1	1	0	1	0
1175	1	12	1	#NULL!	#NULL!	#NULL!	#NULL!	1	1	1	1	1	1	1	1	0	1	1	0	1	0
1176	1	18	1	#NULL!	#NULL!	#NULL!	#NULL!	1	1	1	1	1	1	1	1	0	1	1	0	0	0
1179	1	13	1	#NULL!	#NULL!	#NULL!	#NULL!	0	0	0	0	0	0	0	1	0	1	1	0	1	0
1183	1	10	1	#NULL!	#NULL!	#NULL!	#NULL!	1	1	1	1	1	1	1	1	0	1	1	0	1	0
1184	1	14	1	#NULL!	#NULL!	#NULL!	#NULL!	1	1	1	1	1	1	1	1	0	1	1	0	1	0
1186	1	12	1	#NULL!	#NULL!	#NULL!	#NULL!	1	0	1	1	0	1	0.666667	1	0	1	1	0	1	0
1187	1	11	1	#NULL!	#NULL!	#NULL!	#NULL!	1	0	0	1	0	1	0.5	1	0	1	1	0	1	0
1189	1	14	1	#NULL!	#NULL!	#NULL!	#NULL!	1	1	1	1	1	1	1	1	0	1	1	0	1	0
1190	1	14	1	#NULL!	#NULL!	#NULL!	#NULL!	1	2	2	2	1	1	1.5	1	0	1	1	0	1	0
1191	1	15	1	#NULL!	#NULL!	#NULL!	#NULL!	1	1	1	1	0	0	0.666667	1	0	1	1	0	1	0
1195	1	15	1	#NULL!	#NULL!	#NULL!	#NULL!	0	0	0	0	0	0	0	1	0	1	1	#NULL!	1	0
1196	1	17	1	#NULL!	#NULL!	#NULL!	#NULL!	0	0	0	0	0	0	0	1	0	1	1	0	1	0
1197	1	13	1	#NULL!	#NULL!	#NULL!	#NULL!	1	1	1	2	1	1	1.16667	1	0	1	1	0	1	0
1199	1	12	1	#NULL!	#NULL!	#NULL!	#NULL!	1	0	1	1	0	1	0.666667	1	0	1	1	0	1	0
1200	1	12	1	#NULL!	#NULL!	#NULL!	#NULL!	1	1	1	1	0	0	0.666667	1	0	1	1	0	1	0
1201	1	10	1	#NULL!	#NULL!	#NULL!	#NULL!	0	0	0	0	0	0	0	1	0	1	1	0	1	0
1207	1	11	1	#NULL!	#NULL!	#NULL!	#NULL!	1	1	1	1	1	0	0.833333	1	0	1	1	0	1	0
1211	1	14	1	#NULL!	#NULL!	#NULL!	#NULL!	2	2	2	2	2	2	2	1	0	1	1	0	1	0
1214	1	14	1	#NULL!	#NULL!	#NULL!	#NULL!	1	1	1	1	1	1	1	1	0	1	1	0	1	0
1216	1	18	1	#NULL!	#NULL!	#NULL!	#NULL!	1	1	2	1	1	2	1.33333	1	0	1	1	1	1	0
1217	1	15	1	#NULL!	#NULL!	#NULL!	#NULL!	1	1	1	2	2	2	1.5	1	0	1	1	0	1	0
1218	1	18	1	#NULL!	#NULL!	#NULL!	#NULL!	2	2	2	1	1	2	1.66667	1	0	1	1	0	1	0
1220	1	17	1	#NULL!	#NULL!	#NULL!	#NULL!	1	1	1	1	1	1	1	1	0	1	1	0	1	0
1222	1	15	1	#NULL!	#NULL!	#NULL!	#NULL!	1	1	1	1	2	1	1.16667	1	0	1	1	0	1	0
1223	1	13	1	#NULL!	#NULL!	#NULL!	#NULL!	1	0	1	1	1	0	0.666667	1	0	1	1	0	1	0
1226	1	18	1	#NULL!	#NULL!	#NULL!	#NULL!	1	1	1	1	1	1	1	1	0	1	1	0	1	0
1228	1	18	1	#NULL!	#NULL!	#NULL!	#NULL!	1	1	1	1	1	1	1	1	0	1	1	0	1	0
1230	1	18	1	#NULL!	#NULL!	#NULL!	#NULL!	1	1	1	1	1	1	1	1	0	1	1	0	1	0
1231	1	14	1	#NULL!	#NULL!	#NULL!	#NULL!	0	0	0	0	0	0	0	1	0	1	1	0	0	0
1232	1	14	1	#NULL!	#NULL!	#NULL!	#NULL!	1	1	1	1	1	1	1	1	0	1	1	0	1	0
1233	1	14	1	#NULL!	#NULL!	#NULL!	#NULL!	2	2	2	2	2	2	2	1	0	1	1	0	1	0
1234	1	17	1	#NULL!	#NULL!	#NULL!	#NULL!	1	1	1	1	1	1	1	1	0	1	1	0	1	0
1238	1	18	1	#NULL!	#NULL!	#NULL!	#NULL!	1	1	1	1	1	1	1	1	0	1	1	0	1	0
1239	1	18	1	#NULL!	#NULL!	#NULL!	#NULL!	1	1	2	2	2	2	1.66667	1	0	1	1	0	1	0
1242	1	15	1	#NULL!	#NULL!	#NULL!	#NULL!	1	1	1	1	1	1	1	1	0	1	1	0	1	0
1244	1	14	1	#NULL!	#NULL!	#NULL!	#NULL!	1	1	1	1	1	1	1	1	0	1	1	0	1	0
1247	1	19	1	#NULL!	#NULL!	#NULL!	#NULL!	1	1	1	1	1	1	1	1	0	1	1	0	1	0
1249	1	13	1	#NULL!	#NULL!	#NULL!	#NULL!	1	1	1	1	1	1	1	1	0	1	1	0	1	0
1251	1	16	1	#NULL!	#NULL!	#NULL!	#NULL!	0	0	0	0	0	0	0	1	0	1	1	0	0	0
1254	1	18	1	#NULL!	#NULL!	#NULL!	#NULL!	1	1	1	1	1	1	1	1	0	1	1	0	1	0
1256	1	13	1	#NULL!	#NULL!	#NULL!	#NULL!	0	1	1	0	2	2	1	1	0	1	1	0	1	0
1258	1	15	1	#NULL!	#NULL!	#NULL!	#NULL!	1	1	1	1	1	1	1	1	0	1	1	0	1	0
1259	1	16	1	#NULL!	#NULL!	#NULL!	#NULL!	2	2	2	2	2	2	2	1	0	1	1	0	1	0
1262	1	15	1	#NULL!	#NULL!	#NULL!	#NULL!	0	1	1	1	1	1	0.833333	1	0	1	1	0	1	0
1265	1	19	1	#NULL!	#NULL!	#NULL!	#NULL!	1	1	1	1	1	1	1	1	0	1	1	0	1	0
1267	1	18	1	#NULL!	#NULL!	#NULL!	#NULL!	1	1	1	1	1	1	1	1	0	1	1	0	1	0
1268	1	15	1	#NULL!	#NULL!	#NULL!	#NULL!	2	2	2	2	2	2	2	1	0	1	1	0	1	0
1269	1	12	1	#NULL!	#NULL!	#NULL!	#NULL!	0	0	0	0	0	0	0	1	0	1	1	0	1	0
1270	1	13	1	#NULL!	#NULL!	#NULL!	#NULL!	1	1	1	1	1	1	1	1	0	1	1	0	1	0
1273	1	12	1	#NULL!	#NULL!	#NULL!	#NULL!	1	0	1	1	1	2	1	1	0	1	1	0	1	0
1274	1	18	1	#NULL!	#NULL!	#NULL!	#NULL!	1	1	1	1	1	1	1	1	0	1	1	0	1	0
1275	1	18	1	#NULL!	#NULL!	#NULL!	#NULL!	1	1	1	1	1	1	1	1	0	1	1	0	1	0
1278	1	17	1	#NULL!	#NULL!	#NULL!	#NULL!	1	1	1	1	1	1	1	1	0	1	1	0	1	0
1279	1	14	1	#NULL!	#NULL!	#NULL!	#NULL!	1	1	1	1	1	1	1	1	0	1	1	0	1	0
1281	1	13	1	#NULL!	#NULL!	#NULL!	#NULL!	1	1	1	1	1	1	1	1	0	1	1	0	1	0
1284	1	18	1	#NULL!	#NULL!	#NULL!	#NULL!	1	1	1	1	1	1	1	1	0	1	1	1	1	0
1285	1	15	1	#NULL!	#NULL!	#NULL!	#NULL!	1	1	1	1	1	1	1	1	0	1	1	0	1	0
1286	1	17	1	#NULL!	#NULL!	#NULL!	#NULL!	1	1	1	1	1	1	1	1	0	1	1	0	1	0
1287	1	16	1	#NULL!	#NULL!	#NULL!	#NULL!	1	1	1	1	1	1	1	1	0	1	1	1	1	0
1288	1	12	1	#NULL!	#NULL!	#NULL!	#NULL!	1	1	1	1	1	1	1	1	0	1	1	0	1	0
1290	1	17	1	#NULL!	#NULL!	#NULL!	#NULL!	1	1	1	1	1	1	1	1	0	1	1	0	1	0
1291	1	15	1	#NULL!	#NULL!	#NULL!	#NULL!	1	1	1	1	1	1	1	1	0	1	1	0	1	0
1292	1	14	1	#NULL!	#NULL!	#NULL!	#NULL!	1	1	1	1	1	1	1	1	0	1	1	0	1	0
1294	1	14	1	#NULL!	#NULL!	#NULL!	#NULL!	2	2	0	2	0	2	1.33333	1	0	1	1	0	0	0
1295	1	14	1	#NULL!	#NULL!	#NULL!	#NULL!	1	1	1	1	1	1	1	1	0	1	1	0	1	0
1297	1	14	1	#NULL!	#NULL!	#NULL!	#NULL!	1	0	0	1	0	0	0.333333	1	0	1	1	0	1	0
1308	1	19	1	#NULL!	#NULL!	#NULL!	#NULL!	0	0	0	0	0	0	0	1	0	1	1	0	1	0
1309	1	11	1	#NULL!	#NULL!	#NULL!	#NULL!	0	0	0	0	0	0	0	1	0	1	1	0	1	0
1310	1	13	1	#NULL!	#NULL!	#NULL!	#NULL!	1	1	1	1	1	1	1	1	0	1	1	0	1	0
1317	1	11	1	#NULL!	#NULL!	#NULL!	#NULL!	2	2	2	3	2	3	2.33333	1	0	1	1	1	1	0
1318	1	15	1	#NULL!	#NULL!	#NULL!	#NULL!	1	1	1	1	0	0	0.666667	1	0	1	1	0	1	0
1319	1	16	1	#NULL!	#NULL!	#NULL!	#NULL!	1	0	1	0	1	0	0.5	1	0	1	1	#NULL!	0	0
1322	1	15	1	#NULL!	#NULL!	#NULL!	#NULL!	1	0	1	0	1	0	0.5	1	0	1	1	0	1	0
1323	1	15	1	#NULL!	#NULL!	#NULL!	#NULL!	1	1	1	1	1	1	1	1	0	1	1	0	1	0
1324	1	12	1	#NULL!	#NULL!	#NULL!	#NULL!	1	0	1	1	1	1	0.833333	1	0	1	1	1	1	0
1326	1	15	1	#NULL!	#NULL!	#NULL!	#NULL!	1	2	1	1	1	1	1.16667	1	0	1	1	#NULL!	1	0
1327	1	12	1	#NULL!	#NULL!	#NULL!	#NULL!	1	1	1	1	1	2	1.16667	1	0	1	1	0	1	0
1328	1	10	1	#NULL!	#NULL!	#NULL!	#NULL!	1	0	0	1	0	0	0.333333	1	0	1	1	0	1	0
1329	1	14	1	#NULL!	#NULL!	#NULL!	#NULL!	0	0	0	0	1	1	0.333333	1	0	1	1	0	1	0
1331	1	14	1	#NULL!	#NULL!	#NULL!	#NULL!	1	1	1	1	1	1	1	1	0	1	1	0	0	0
1332	1	14	1	#NULL!	#NULL!	#NULL!	#NULL!	1	1	1	1	1	1	1	1	0	1	1	0	1	0
1334	1	16	1	#NULL!	#NULL!	#NULL!	#NULL!	2	3	3	2	2	3	2.5	1	0	1	1	0	1	0
1335	1	17	1	#NULL!	#NULL!	#NULL!	#NULL!	2	2	1	2	1	1	1.5	1	0	1	1	0	1	0
1336	1	10	1	#NULL!	#NULL!	#NULL!	#NULL!	1	1	1	1	1	1	1	1	0	1	1	0	1	0
1337	1	14	1	#NULL!	#NULL!	#NULL!	#NULL!	1	1	1	1	1	1	1	1	0	1	1	0	0	0
1339	1	16	2	#NULL!	3	3	1	3	2	3	3	2	2	2.5	2	0	3	1	0	0	1
1340	1	13	1	#NULL!	#NULL!	#NULL!	#NULL!	1	1	1	1	1	1	1	1	0	1	1	0	0	0
1341	1	12	1	#NULL!	#NULL!	#NULL!	#NULL!	1	1	0	1	0	1	0.666667	1	0	1	1	0	1	0
1343	1	15	1	#NULL!	#NULL!	#NULL!	#NULL!	1	0	0	1	0	1	0.5	1	0	1	1	0	1	0
1344	1	10	1	#NULL!	#NULL!	#NULL!	#NULL!	1	1	1	1	1	1	1	1	0	1	1	1	1	0
1347	1	19	1	#NULL!	#NULL!	#NULL!	#NULL!	0	0	1	0	0	0	0.166667	1	0	1	1	0	0	0
1348	1	16	1	#NULL!	#NULL!	#NULL!	#NULL!	2	3	3	2	2	2	2.33333	1	0	1	1	0	1	0
1350	1	17	1	#NULL!	#NULL!	#NULL!	#NULL!	2	2	1	2	1	1	1.5	1	0	1	1	0	1	0
1353	1	18	1	#NULL!	#NULL!	#NULL!	#NULL!	1	1	1	1	1	1	1	1	0	1	1	0	1	0
1354	1	17	1	#NULL!	#NULL!	#NULL!	#NULL!	1	1	1	1	1	1	1	1	0	1	1	0	1	0
1358	1	16	1	#NULL!	#NULL!	#NULL!	#NULL!	2	1	2	2	1	2	1.66667	1	0	1	0	0	0	0
1359	1	13	1	#NULL!	#NULL!	#NULL!	#NULL!	1	1	1	2	2	1	1.33333	1	0	1	1	0	1	0
1360	1	14	1	#NULL!	#NULL!	#NULL!	#NULL!	1	1	1	2	1	1	1.16667	1	0	1	1	0	0	0
1363	1	11	1	#NULL!	#NULL!	#NULL!	#NULL!	1	1	1	1	1	1	1	1	0	1	1	0	1	0
1364	1	13	1	#NULL!	#NULL!	#NULL!	#NULL!	1	1	1	1	1	1	1	1	0	1	1	0	1	0
1365	1	18	1	#NULL!	#NULL!	#NULL!	#NULL!	1	1	1	1	1	1	1	1	0	1	1	0	1	0
1370	1	13	1	#NULL!	#NULL!	#NULL!	#NULL!	2	2	2	2	2	2	2	1	0	1	1	1	1	0
1372	1	14	1	#NULL!	#NULL!	#NULL!	#NULL!	1	1	1	1	1	1	1	1	0	1	0	0	0	0
1377	1	15	1	#NULL!	#NULL!	#NULL!	#NULL!	2	2	2	2	2	2	2	1	0	1	1	0	1	0
1378	1	13	2	#NULL!	2	1	1	2	2	2	2	2	2	2	1	0	2	1	1	1	1
1379	1	15	1	#NULL!	#NULL!	#NULL!	#NULL!	2	2	2	2	2	2	2	1	0	1	1	0	0	0
1380	1	11	1	#NULL!	#NULL!	#NULL!	#NULL!	2	2	2	2	0	2	1.66667	1	0	1	1	0	1	0
1384	1	13	1	#NULL!	#NULL!	#NULL!	#NULL!	2	2	3	1	1	2	1.83333	1	0	1	1	1	0	0
1386	1	18	1	#NULL!	#NULL!	#NULL!	#NULL!	2	2	2	3	2	2	2.16667	1	0	1	0	1	1	0
1387	1	12	1	#NULL!	#NULL!	#NULL!	#NULL!	2	2	2	2	1	2	1.83333	1	0	1	1	1	1	0
1388	1	14	1	#NULL!	#NULL!	#NULL!	#NULL!	1	1	1	1	1	1	1	1	0	1	1	0	0	0
1393	1	13	1	#NULL!	#NULL!	#NULL!	#NULL!	2	2	2	2	2	2	2	1	0	1	1	0	1	0
1394	1	13	1	#NULL!	#NULL!	#NULL!	#NULL!	0	0	0	0	0	0	0	1	0	1	0	0	1	0
1395	1	12	1	#NULL!	#NULL!	#NULL!	#NULL!	2	2	2	2	2	2	2	1	0	1	0	1	0	0
1396	1	10	1	#NULL!	#NULL!	#NULL!	#NULL!	0	0	0	0	0	0	0	1	0	1	0	0	0	0
1397	1	10	1	#NULL!	#NULL!	#NULL!	#NULL!	2	2	2	2	2	2	2	1	0	1	0	0	1	0
1398	1	12	1	#NULL!	#NULL!	#NULL!	#NULL!	2	0	2	2	0	0	1	1	0	1	0	0	1	0
1401	1	18	1	#NULL!	#NULL!	#NULL!	#NULL!	0	0	0	0	0	0	0	1	0	1	1	1	1	0
1402	1	13	1	#NULL!	#NULL!	#NULL!	#NULL!	2	2	2	2	2	2	2	1	0	1	1	0	1	0
1403	1	13	1	#NULL!	#NULL!	#NULL!	#NULL!	2	0	0	0	0	0	0.333333	1	0	1	1	0	1	0
1404	1	12	1	#NULL!	#NULL!	#NULL!	#NULL!	0	0	2	2	0	2	1	1	0	1	1	1	1	0
1406	1	13	1	#NULL!	#NULL!	#NULL!	#NULL!	1	2	2	2	0	0	1.16667	1	0	1	1	0	0	0
1407	1	10	1	#NULL!	#NULL!	#NULL!	#NULL!	2	2	0	0	0	2	1	1	0	1	1	0	1	0
1408	1	10	1	#NULL!	#NULL!	#NULL!	#NULL!	2	2	0	2	2	2	1.66667	1	0	1	1	0	1	0
1409	1	10	1	#NULL!	#NULL!	#NULL!	#NULL!	2	2	0	2	1	0	1.16667	1	0	1	1	0	1	0
1410	1	11	1	#NULL!	#NULL!	#NULL!	#NULL!	2	2	0	2	0	2	1.33333	1	0	1	1	0	1	0
1411	1	16	1	#NULL!	#NULL!	#NULL!	#NULL!	2	2	2	2	2	2	2	1	0	1	1	1	1	0
1412	1	14	1	#NULL!	#NULL!	#NULL!	#NULL!	2	0	0	2	2	0	1	1	0	1	0	0	1	0
1413	1	14	1	#NULL!	#NULL!	#NULL!	#NULL!	2	2	2	2	2	2	2	1	0	1	1	0	1	0
1415	1	18	1	#NULL!	#NULL!	#NULL!	#NULL!	2	0	0	0	0	2	0.666667	1	0	1	1	0	1	0
1420	1	14	1	#NULL!	#NULL!	#NULL!	#NULL!	2	2	0	2	2	2	1.66667	1	0	1	1	0	1	0
1421	1	13	4	#NULL!	1	1	1	2	0	0	0	2	0	0.666667	1	0	1	1	0	1	1
1422	1	13	1	#NULL!	#NULL!	#NULL!	#NULL!	2	0	0	0	0	2	0.666667	1	0	1	1	0	1	0
1424	1	10	1	#NULL!	#NULL!	#NULL!	#NULL!	0	0	0	0	0	2	0.333333	1	0	1	1	1	1	0
1425	1	13	1	#NULL!	#NULL!	#NULL!	#NULL!	2	0	0	0	0	2	0.666667	1	0	1	1	0	1	0
1429	1	15	1	#NULL!	#NULL!	#NULL!	#NULL!	1	1	1	1	1	1	1	1	0	1	1	0	0	0
1430	1	16	1	#NULL!	#NULL!	#NULL!	#NULL!	0	0	0	1	0	0	0.166667	1	0	1	1	0	1	0
1431	1	16	1	#NULL!	#NULL!	#NULL!	#NULL!	2	2	2	2	2	2	2	1	0	1	1	0	1	0
1432	1	14	1	#NULL!	#NULL!	#NULL!	#NULL!	2	2	2	2	2	1	1.83333	1	0	1	1	0	0	0
1439	1	14	1	#NULL!	#NULL!	#NULL!	#NULL!	0	0	0	0	0	0	0	1	0	1	1	0	0	0
1442	1	18	1	#NULL!	#NULL!	#NULL!	#NULL!	0	0	0	0	0	0	0	1	0	1	1	0	0	0
1443	1	11	1	#NULL!	#NULL!	#NULL!	#NULL!	0	0	0	1	0	1	0.333333	1	0	1	0	0	0	0
1444	1	13	1	#NULL!	#NULL!	#NULL!	#NULL!	0	0	0	0	0	0	0	1	0	1	1	0	1	0
1445	1	11	1	#NULL!	#NULL!	#NULL!	#NULL!	1	0	0	0	0	0	0.166667	1	0	1	1	0	1	0
1446	1	10	1	#NULL!	#NULL!	#NULL!	#NULL!	1	1	1	1	1	1	1	1	0	1	0	0	1	0
1450	1	12	1	#NULL!	#NULL!	#NULL!	#NULL!	2	0	2	2	0	2	1.33333	1	0	1	1	0	1	0
1451	1	14	1	#NULL!	#NULL!	#NULL!	#NULL!	1	0	2	2	0	2	1.16667	1	0	1	1	0	1	0
1452	1	19	1	#NULL!	#NULL!	#NULL!	#NULL!	2	0	0	2	0	0	0.666667	1	0	1	1	0	1	0
1453	1	14	1	#NULL!	#NULL!	#NULL!	#NULL!	2	0	2	2	0	2	1.33333	1	0	1	1	0	1	0
1456	1	13	1	#NULL!	#NULL!	#NULL!	#NULL!	1	1	1	1	1	1	1	1	0	1	1	0	1	0
1458	1	14	1	#NULL!	#NULL!	#NULL!	#NULL!	1	1	1	1	1	1	1	1	0	1	1	0	1	0
1459	1	14	1	#NULL!	#NULL!	#NULL!	#NULL!	1	1	1	2	1	1	1.16667	1	0	1	1	0	1	0
1461	1	16	1	#NULL!	#NULL!	#NULL!	#NULL!	1	1	1	1	1	1	1	1	0	1	1	0	1	0
1462	1	17	1	#NULL!	#NULL!	#NULL!	#NULL!	1	1	1	1	1	1	1	1	0	1	1	0	1	0
1466	1	15	1	#NULL!	#NULL!	#NULL!	#NULL!	2	2	2	2	2	2	2	1	0	1	1	0	1	0
1467	1	18	1	#NULL!	#NULL!	#NULL!	#NULL!	2	2	2	2	2	2	2	1	0	1	1	0	1	0
1469	1	14	1	#NULL!	#NULL!	#NULL!	#NULL!	2	1	1	1	1	1	1.16667	1	0	1	1	0	1	0
1470	1	15	1	#NULL!	#NULL!	#NULL!	#NULL!	1	1	1	1	1	1	1	1	0	1	1	0	1	0
1471	1	13	1	#NULL!	#NULL!	#NULL!	#NULL!	1	1	1	1	1	1	1	1	0	1	1	0	1	0
2	2	12	1	#NULL!	#NULL!	#NULL!	#NULL!	1	1	1	1	1	1	1	1	0	1	1	1	0	0
5	2	10	1	#NULL!	#NULL!	#NULL!	#NULL!	1	1	1	1	1	1	1	1	0	1	1	#NULL!	1	0
12	2	11	1	#NULL!	#NULL!	#NULL!	#NULL!	1	1	1	1	1	1	1	1	0	1	1	0	1	0
13	2	15	1	#NULL!	#NULL!	#NULL!	#NULL!	1	1	1	1	1	1	1	1	0	1	1	1	1	0
16	2	13	1	#NULL!	#NULL!	#NULL!	#NULL!	1	1	1	1	1	1	1	1	0	1	1	0	1	0
17	2	10	1	#NULL!	#NULL!	#NULL!	#NULL!	1	1	1	1	1	1	1	1	0	1	0	1	1	0
21	2	15	1	#NULL!	#NULL!	#NULL!	#NULL!	2	2	2	2	2	2	2	1	0	1	1	0	1	0
22	2	13	1	#NULL!	#NULL!	#NULL!	#NULL!	2	2	2	2	2	2	2	1	0	1	1	0	1	0
23	2	11	1	#NULL!	#NULL!	#NULL!	#NULL!	1	1	1	1	1	1	1	1	0	1	1	0	1	0
24	2	15	1	#NULL!	#NULL!	#NULL!	#NULL!	2	1	1	1	1	1	1.16667	1	0	1	1	1	1	0
25	2	12	1	#NULL!	#NULL!	#NULL!	#NULL!	2	1	2	2	2	1	1.66667	1	0	1	1	0	1	0
26	2	11	1	#NULL!	#NULL!	#NULL!	#NULL!	2	1	2	2	2	1	1.66667	1	0	1	1	1	1	0
27	2	16	1	#NULL!	#NULL!	#NULL!	#NULL!	1	1	1	2	2	2	1.5	1	0	1	1	#NULL!	1	0
28	2	13	1	#NULL!	#NULL!	#NULL!	#NULL!	1	1	1	2	1	1	1.16667	1	0	1	1	#NULL!	0	0
30	2	14	1	#NULL!	#NULL!	#NULL!	#NULL!	2	1	1	1	1	1	1.16667	1	0	1	1	1	1	0
32	2	19	1	#NULL!	#NULL!	#NULL!	#NULL!	1	2	1	1	1	1	1.16667	1	0	1	1	1	1	0
34	2	14	1	#NULL!	#NULL!	#NULL!	#NULL!	1	1	1	2	1	1	1.16667	1	0	1	1	#NULL!	1	0
38	2	13	1	#NULL!	#NULL!	#NULL!	#NULL!	1	1	1	1	0	1	0.833333	1	0	1	0	#NULL!	1	0
39	2	13	1	#NULL!	#NULL!	#NULL!	#NULL!	1	1	1	1	0	1	0.833333	1	0	1	1	1	1	0
40	2	14	1	#NULL!	#NULL!	#NULL!	#NULL!	1	1	1	1	1	1	1	1	0	1	1	#NULL!	1	0
42	2	10	1	#NULL!	#NULL!	#NULL!	#NULL!	1	1	1	1	0	1	0.833333	1	0	1	1	1	1	0
44	2	15	1	#NULL!	#NULL!	#NULL!	#NULL!	1	1	1	2	2	1	1.33333	1	0	1	1	1	1	0
50	2	16	1	#NULL!	#NULL!	#NULL!	#NULL!	1	1	1	2	2	1	1.33333	1	0	1	1	#NULL!	1	0
51	2	13	3	#NULL!	5	2	1	1	1	1	1	0	0	0.666667	2	0	5	1	#NULL!	1	1
52	2	17	1	#NULL!	#NULL!	#NULL!	#NULL!	1	0	0	1	0	1	0.5	1	0	1	1	1	1	0
54	2	17	1	#NULL!	#NULL!	#NULL!	#NULL!	2	1	1	2	1	1	1.33333	1	0	1	1	#NULL!	1	0
62	2	15	1	#NULL!	#NULL!	#NULL!	#NULL!	2	2	2	2	2	2	2	1	0	1	1	#NULL!	1	0
63	2	11	2	#NULL!	1	#NULL!	1	1	1	1	1	0	1	0.833333	1	0	1	1	1	1	1
64	2	13	1	#NULL!	#NULL!	#NULL!	#NULL!	1	1	1	1	0	1	0.833333	1	0	1	1	1	1	0
65	2	13	1	#NULL!	#NULL!	#NULL!	#NULL!	1	1	1	1	0	1	0.833333	1	0	1	1	#NULL!	1	0
66	2	17	1	#NULL!	#NULL!	#NULL!	#NULL!	1	1	1	1	1	1	1	1	0	1	1	0	1	0
67	2	17	1	#NULL!	#NULL!	#NULL!	#NULL!	2	2	1	2	1	1	1.5	1	0	1	1	1	1	0
68	2	15	1	#NULL!	#NULL!	#NULL!	#NULL!	2	1	1	2	1	1	1.33333	1	0	1	1	1	1	0
69	2	13	1	#NULL!	#NULL!	#NULL!	#NULL!	1	1	1	1	1	2	1.16667	1	0	1	1	1	0	0
71	2	18	2	#NULL!	1	#NULL!	1	1	1	0	1	1	1	0.833333	1	0	1	1	1	1	1
72	2	11	1	#NULL!	#NULL!	#NULL!	#NULL!	1	1	0	1	1	1	0.833333	1	0	1	1	1	1	0
74	2	10	1	#NULL!	#NULL!	#NULL!	#NULL!	1	0	1	1	0	1	0.666667	1	0	1	1	0	1	0
82	2	14	1	#NULL!	#NULL!	#NULL!	#NULL!	1	1	0	1	1	0	0.666667	1	0	1	1	#NULL!	1	0
83	2	12	1	#NULL!	#NULL!	#NULL!	#NULL!	1	0	1	1	1	0	0.666667	1	0	1	0	1	1	0
90	2	15	1	#NULL!	#NULL!	#NULL!	#NULL!	1	1	1	1	1	1	1	1	0	1	1	1	1	0
91	2	15	1	#NULL!	#NULL!	#NULL!	#NULL!	1	1	1	1	1	1	1	1	0	1	1	0	1	0
92	2	13	1	#NULL!	#NULL!	#NULL!	#NULL!	1	1	1	1	1	1	1	1	0	1	1	#NULL!	0	0
96	2	14	1	#NULL!	#NULL!	#NULL!	#NULL!	2	2	2	2	2	2	2	1	0	1	1	0	1	0
99	2	16	1	#NULL!	#NULL!	#NULL!	#NULL!	2	2	2	2	2	2	2	1	0	1	1	0	1	0
100	2	14	1	#NULL!	#NULL!	#NULL!	#NULL!	1	1	1	1	1	1	1	1	0	1	1	0	1	0
101	2	18	1	#NULL!	#NULL!	#NULL!	#NULL!	1	1	0	1	0	0	0.5	1	0	1	1	1	1	0
102	2	19	2	#NULL!	2	2	1	1	1	1	1	1	1	1	2	0	2	1	1	1	1
104	2	15	1	#NULL!	#NULL!	#NULL!	#NULL!	1	1	1	1	0	0	0.666667	1	0	1	1	0	1	0
105	2	16	1	#NULL!	#NULL!	#NULL!	#NULL!	1	1	0	1	0	1	0.666667	1	0	1	1	#NULL!	1	0
106	2	13	1	#NULL!	#NULL!	#NULL!	#NULL!	0	1	0	1	0	1	0.5	1	0	1	1	1	0	0
119	2	17	3	#NULL!	1	1	2	1	1	1	1	1	1	1	1	1	1	1	1	1	1
123	2	17	1	#NULL!	#NULL!	#NULL!	#NULL!	1	1	2	1	1	1	1.16667	1	0	1	1	0	1	0
124	2	15	2	#NULL!	2	1	1	1	1	1	1	1	1	1	1	0	2	1	1	1	1
127	2	17	1	#NULL!	#NULL!	#NULL!	#NULL!	1	1	0	1	0	1	0.666667	1	0	1	1	#NULL!	1	0
131	2	13	1	#NULL!	#NULL!	#NULL!	#NULL!	1	1	0	1	0	1	0.666667	1	0	1	1	1	1	0
132	2	14	1	#NULL!	#NULL!	#NULL!	#NULL!	0	0	0	0	0	0	0	1	0	1	1	0	1	0
133	2	10	1	#NULL!	#NULL!	#NULL!	#NULL!	1	1	1	2	1	1	1.16667	1	0	1	1	1	1	0
138	2	11	1	#NULL!	#NULL!	#NULL!	#NULL!	1	1	1	2	1	1	1.16667	1	0	1	0	#NULL!	1	0
139	2	11	2	#NULL!	3	1	1	2	2	2	2	2	2	2	1	0	3	0	1	1	1
140	2	12	1	#NULL!	#NULL!	#NULL!	#NULL!	1	1	0	1	1	1	0.833333	1	0	1	1	1	1	0
141	2	13	1	#NULL!	#NULL!	#NULL!	#NULL!	1	2	1	2	1	1	1.33333	1	0	1	0	#NULL!	1	0
142	2	13	1	#NULL!	#NULL!	#NULL!	#NULL!	1	0	1	1	1	1	0.833333	1	0	1	0	#NULL!	#NULL!	0
143	2	14	1	#NULL!	#NULL!	#NULL!	#NULL!	1	0	0	1	1	1	0.666667	1	0	1	1	1	1	0
147	2	15	1	#NULL!	#NULL!	#NULL!	#NULL!	1	1	0	1	0	1	0.666667	1	0	1	1	0	1	0
149	2	14	1	#NULL!	#NULL!	#NULL!	#NULL!	1	1	1	1	0	0	0.666667	1	0	1	1	#NULL!	0	0
150	2	15	1	#NULL!	#NULL!	#NULL!	#NULL!	1	1	1	1	1	1	1	1	0	1	1	1	1	0
154	2	14	1	#NULL!	#NULL!	#NULL!	#NULL!	1	0	1	1	1	1	0.833333	1	0	1	1	0	1	0
155	2	13	#NULL!	#NULL!	1	#NULL!	#NULL!	1	1	0	1	1	1	0.833333	1	0	1	1	#NULL!	1	#NULL!
158	2	15	1	#NULL!	#NULL!	#NULL!	#NULL!	1	1	1	1	1	1	1	1	0	1	1	#NULL!	1	0
160	2	14	2	#NULL!	1	1	1	1	1	1	1	1	1	1	1	0	1	1	0	1	1
161	2	19	1	#NULL!	#NULL!	#NULL!	#NULL!	1	0	1	1	0	1	0.666667	1	0	1	1	1	1	0
163	2	13	2	#NULL!	1	1	1	1	0	1	1	1	1	0.833333	1	0	1	1	1	1	1
164	2	16	1	#NULL!	#NULL!	#NULL!	#NULL!	2	2	1	2	1	1	1.5	1	0	1	1	1	0	0
165	2	14	1	#NULL!	#NULL!	#NULL!	#NULL!	1	1	1	2	1	1	1.16667	1	0	1	1	1	1	0
168	2	13	1	#NULL!	#NULL!	#NULL!	#NULL!	2	2	2	2	2	2	2	1	0	1	1	1	0	0
172	2	15	1	#NULL!	#NULL!	#NULL!	#NULL!	2	2	2	2	2	2	2	1	0	1	1	0	1	0
174	2	14	4	2	4	5	#NULL!	1	1	1	1	1	1	1	3	0	4	1	0	1	1
178	2	15	1	#NULL!	#NULL!	#NULL!	#NULL!	1	1	1	1	1	1	1	1	0	1	1	0	1	0
181	2	14	1	#NULL!	#NULL!	#NULL!	#NULL!	1	1	1	1	1	1	1	1	0	1	1	0	1	0
182	2	15	1	#NULL!	#NULL!	#NULL!	#NULL!	1	1	1	1	1	1	1	1	0	1	1	0	1	0
184	2	13	1	#NULL!	#NULL!	#NULL!	#NULL!	1	1	0	1	0	1	0.666667	1	0	1	1	0	1	0
185	2	12	1	#NULL!	#NULL!	#NULL!	#NULL!	1	1	1	2	1	1	1.16667	1	0	1	1	0	1	0
187	2	13	2	#NULL!	3	2	#NULL!	1	1	1	2	1	1	1.16667	2	0	3	0	1	0	1
188	2	13	1	#NULL!	#NULL!	#NULL!	#NULL!	1	1	1	1	1	1	1	1	0	1	1	1	1	0
189	2	17	1	#NULL!	#NULL!	#NULL!	#NULL!	1	1	1	1	1	1	1	1	0	1	1	1	1	0
192	2	12	1	#NULL!	#NULL!	#NULL!	#NULL!	1	1	1	1	1	1	1	1	0	1	1	0	1	0
197	2	11	1	#NULL!	#NULL!	#NULL!	#NULL!	1	1	1	1	1	1	1	1	0	1	1	1	1	0
204	2	14	1	#NULL!	#NULL!	#NULL!	#NULL!	2	2	2	2	2	2	2	1	0	1	1	0	1	0
206	2	14	1	#NULL!	#NULL!	#NULL!	#NULL!	1	1	1	1	1	1	1	1	0	1	1	0	1	0
208	2	14	1	#NULL!	#NULL!	#NULL!	#NULL!	1	1	1	1	1	1	1	1	0	1	1	0	1	0
214	2	13	1	#NULL!	#NULL!	#NULL!	#NULL!	1	1	1	1	1	1	1	1	0	1	1	1	1	0
216	2	18	2	#NULL!	4	1	1	1	1	1	1	1	1	1	1	0	4	1	1	1	1
217	2	18	2	1	1	1	4	1	1	0	1	1	1	0.833333	1	3	1	1	0	1	1
220	2	18	1	#NULL!	#NULL!	#NULL!	#NULL!	1	1	1	1	1	1	1	1	0	1	1	1	1	0
225	2	18	1	#NULL!	#NULL!	#NULL!	#NULL!	1	1	1	2	1	1	1.16667	1	0	1	1	0	1	0
237	2	11	1	#NULL!	#NULL!	#NULL!	#NULL!	1	1	0	1	0	0	0.5	1	0	1	1	1	1	0
238	2	11	1	#NULL!	#NULL!	#NULL!	#NULL!	1	1	1	0	1	0	0.666667	1	0	1	1	1	1	0
240	2	13	1	#NULL!	#NULL!	#NULL!	#NULL!	1	1	1	1	1	1	1	1	0	1	1	0	1	0
245	2	13	1	#NULL!	#NULL!	#NULL!	#NULL!	1	1	1	1	1	1	1	1	0	1	1	1	1	0
246	2	19	1	#NULL!	#NULL!	#NULL!	#NULL!	1	1	0	1	0	0	0.5	1	0	1	1	1	1	0
254	2	13	1	#NULL!	#NULL!	#NULL!	#NULL!	1	1	1	1	2	1	1.16667	1	0	1	1	1	1	0
256	2	12	2	#NULL!	1	1	#NULL!	1	1	1	2	1	1	1.16667	1	0	1	0	1	1	1
259	2	19	1	#NULL!	#NULL!	#NULL!	#NULL!	1	1	1	1	2	1	1.16667	1	0	1	1	0	1	0
262	2	13	1	#NULL!	#NULL!	#NULL!	#NULL!	1	1	1	1	0	1	0.833333	1	0	1	1	1	1	0
263	2	17	1	#NULL!	#NULL!	#NULL!	#NULL!	1	1	1	1	1	1	1	1	0	1	1	1	#NULL!	0
267	2	14	1	#NULL!	#NULL!	#NULL!	#NULL!	2	2	2	2	2	2	2	1	0	1	1	1	1	0
281	2	15	1	#NULL!	#NULL!	#NULL!	#NULL!	1	1	0	1	2	1	1	1	0	1	1	0	1	0
286	2	14	1	#NULL!	#NULL!	#NULL!	#NULL!	1	1	1	1	1	1	1	1	0	1	0	1	1	0
289	2	17	1	#NULL!	#NULL!	#NULL!	#NULL!	1	1	1	1	0	0	0.666667	1	0	1	1	1	1	0
300	2	12	1	#NULL!	#NULL!	#NULL!	#NULL!	1	1	1	1	1	1	1	1	0	1	0	0	1	0
303	2	15	1	#NULL!	#NULL!	#NULL!	#NULL!	0	1	1	2	1	1	1	1	0	1	1	1	1	0
305	2	15	1	#NULL!	#NULL!	#NULL!	#NULL!	1	1	1	1	1	1	1	1	0	1	1	1	1	0
308	2	17	1	#NULL!	#NULL!	#NULL!	#NULL!	1	1	1	1	1	1	1	1	0	1	1	0	1	0
310	2	13	1	#NULL!	#NULL!	#NULL!	#NULL!	2	2	2	2	2	2	2	1	0	1	0	0	1	0
311	2	10	1	#NULL!	#NULL!	#NULL!	#NULL!	2	1	1	2	1	1	1.33333	1	0	1	1	0	1	0
312	2	12	1	#NULL!	#NULL!	#NULL!	#NULL!	1	1	1	1	1	1	1	1	0	1	1	0	1	0
313	2	15	1	#NULL!	#NULL!	#NULL!	#NULL!	1	1	1	1	1	1	1	1	0	1	1	0	1	0
315	2	14	1	#NULL!	#NULL!	#NULL!	#NULL!	1	1	1	1	1	1	1	1	0	1	1	0	1	0
316	2	12	1	#NULL!	#NULL!	#NULL!	#NULL!	2	2	2	2	2	2	2	1	0	1	1	0	1	0
318	2	11	1	#NULL!	#NULL!	#NULL!	#NULL!	1	1	1	1	1	1	1	1	0	1	1	0	1	0
320	2	19	1	#NULL!	#NULL!	#NULL!	#NULL!	0	0	1	0	1	0	0.333333	1	0	1	1	0	0	0
323	2	14	1	#NULL!	#NULL!	#NULL!	#NULL!	1	1	1	1	1	1	1	1	0	1	1	0	1	0
324	2	16	1	#NULL!	#NULL!	#NULL!	#NULL!	0	0	0	0	0	0	0	1	0	1	1	0	1	0
328	2	14	1	#NULL!	#NULL!	#NULL!	#NULL!	0	0	1	0	1	0	0.333333	1	0	1	1	0	1	0
330	2	15	1	#NULL!	#NULL!	#NULL!	#NULL!	0	0	0	0	0	0	0	1	0	1	1	0	1	0
331	2	14	1	#NULL!	#NULL!	#NULL!	#NULL!	1	1	1	1	1	1	1	1	0	1	1	0	1	0
333	2	15	1	#NULL!	#NULL!	#NULL!	#NULL!	0	0	0	0	0	0	0	1	0	1	1	0	1	0
334	2	12	1	#NULL!	#NULL!	#NULL!	#NULL!	1	0	0	0	0	0	0.166667	1	0	1	1	0	1	0
340	2	10	1	#NULL!	#NULL!	#NULL!	#NULL!	0	1	0	1	1	1	0.666667	1	0	1	1	0	1	0
343	2	10	1	#NULL!	#NULL!	#NULL!	#NULL!	0	1	0	1	0	1	0.5	1	0	1	1	0	1	0
345	2	16	1	#NULL!	#NULL!	#NULL!	#NULL!	1	0	0	0	0	0	0.166667	1	0	1	1	0	1	0
347	2	10	1	#NULL!	#NULL!	#NULL!	#NULL!	1	1	1	1	0	0	0.666667	1	0	1	1	0	1	0
349	2	10	1	#NULL!	#NULL!	#NULL!	#NULL!	1	2	1	2	1	2	1.5	1	0	1	1	0	0	0
350	2	12	1	#NULL!	#NULL!	#NULL!	#NULL!	1	1	1	1	1	1	1	1	0	1	1	0	1	0
351	2	16	1	#NULL!	#NULL!	#NULL!	#NULL!	1	2	1	2	1	2	1.5	1	0	1	1	0	1	0
353	2	10	1	#NULL!	#NULL!	#NULL!	#NULL!	1	1	1	1	1	1	1	1	0	1	1	0	1	0
354	2	11	1	#NULL!	#NULL!	#NULL!	#NULL!	0	1	0	0	0	0	0.166667	1	0	1	1	0	1	0
356	2	13	1	#NULL!	#NULL!	#NULL!	#NULL!	0	0	0	0	0	0	0	1	0	1	1	0	1	0
357	2	12	1	#NULL!	#NULL!	#NULL!	#NULL!	0	0	0	0	0	0	0	1	0	1	1	0	1	0
359	2	14	1	#NULL!	#NULL!	#NULL!	#NULL!	0	0	0	0	0	0	0	1	0	1	1	0	1	0
361	2	14	1	#NULL!	#NULL!	#NULL!	#NULL!	1	1	1	1	1	1	1	1	0	1	1	0	1	0
366	2	12	1	#NULL!	#NULL!	#NULL!	#NULL!	0	0	0	0	0	0	0	1	0	1	1	0	1	0
369	2	16	1	#NULL!	#NULL!	#NULL!	#NULL!	0	0	0	0	0	0	0	1	0	1	1	0	1	0
370	2	14	1	#NULL!	#NULL!	#NULL!	#NULL!	0	0	0	0	0	0	0	1	0	1	1	0	1	0
371	2	14	1	#NULL!	#NULL!	#NULL!	#NULL!	0	0	0	0	0	0	0	1	0	1	1	0	1	0
376	2	11	1	#NULL!	#NULL!	#NULL!	#NULL!	0	0	0	0	0	0	0	1	0	1	1	0	1	0
377	2	15	1	#NULL!	#NULL!	#NULL!	#NULL!	0	0	0	0	0	0	0	1	0	1	1	0	1	0
378	2	13	1	#NULL!	#NULL!	#NULL!	#NULL!	0	0	0	0	0	0	0	1	0	1	1	0	1	0
379	2	17	1	#NULL!	#NULL!	#NULL!	#NULL!	0	0	0	0	0	0	0	1	0	1	1	0	1	0
382	2	10	1	#NULL!	#NULL!	#NULL!	#NULL!	1	0	0	0	0	0	0.166667	1	0	1	1	0	1	0
383	2	16	1	#NULL!	#NULL!	#NULL!	#NULL!	0	0	0	0	0	0	0	1	0	1	1	0	1	0
399	2	14	1	#NULL!	#NULL!	#NULL!	#NULL!	0	0	0	0	0	0	0	1	0	1	1	0	1	0
401	2	11	1	#NULL!	#NULL!	#NULL!	#NULL!	1	0	1	0	0	1	0.5	1	0	1	1	0	1	0
402	2	13	1	#NULL!	#NULL!	#NULL!	#NULL!	1	1	1	0	0	1	0.666667	1	0	1	1	0	1	0
405	2	13	1	#NULL!	#NULL!	#NULL!	#NULL!	1	1	1	0	1	0	0.666667	1	0	1	1	1	1	0
406	2	14	1	#NULL!	#NULL!	#NULL!	#NULL!	1	1	1	1	1	1	1	1	0	1	1	1	1	0
408	2	12	1	#NULL!	#NULL!	#NULL!	#NULL!	1	1	1	1	1	1	1	1	0	1	1	0	0	0
409	2	11	1	#NULL!	#NULL!	#NULL!	#NULL!	0	1	0	1	1	1	0.666667	1	0	1	1	0	0	0
415	2	17	1	#NULL!	#NULL!	#NULL!	#NULL!	1	1	1	1	1	1	1	1	0	1	1	0	1	0
416	2	15	1	#NULL!	#NULL!	#NULL!	#NULL!	1	1	1	0	0	0	0.5	1	0	1	1	0	1	0
418	2	13	1	#NULL!	#NULL!	#NULL!	#NULL!	1	1	1	0	1	0	0.666667	1	0	1	1	0	1	0
425	2	10	1	#NULL!	#NULL!	#NULL!	#NULL!	1	1	0	1	0	0	0.5	1	0	1	1	0	1	0
426	2	16	1	#NULL!	#NULL!	#NULL!	#NULL!	0	0	1	0	0	0	0.166667	1	0	1	1	0	1	0
427	2	14	1	#NULL!	#NULL!	#NULL!	#NULL!	1	2	1	1	2	0	1.16667	1	0	1	1	0	0	0
430	2	10	1	#NULL!	#NULL!	#NULL!	#NULL!	1	1	2	1	2	1	1.33333	1	0	1	1	0	0	0
431	2	12	1	#NULL!	#NULL!	#NULL!	#NULL!	1	1	1	1	1	1	1	1	0	1	1	0	1	0
432	2	14	1	#NULL!	#NULL!	#NULL!	#NULL!	1	2	1	2	1	2	1.5	1	0	1	1	0	1	0
433	2	10	1	#NULL!	#NULL!	#NULL!	#NULL!	1	0	0	0	0	0	0.166667	1	0	1	1	0	0	0
434	2	11	1	#NULL!	#NULL!	#NULL!	#NULL!	0	1	0	0	0	0	0.166667	1	0	1	1	0	0	0
435	2	10	1	#NULL!	#NULL!	#NULL!	#NULL!	1	1	1	1	1	1	1	1	0	1	1	0	1	0
439	2	11	1	#NULL!	#NULL!	#NULL!	#NULL!	0	1	0	0	0	0	0.166667	1	0	1	1	0	1	0
441	2	14	1	#NULL!	#NULL!	#NULL!	#NULL!	1	0	1	0	0	0	0.333333	1	0	1	1	0	1	0
443	2	14	1	#NULL!	#NULL!	#NULL!	#NULL!	1	1	1	1	1	1	1	1	0	1	1	0	0	0
445	2	16	1	#NULL!	#NULL!	#NULL!	#NULL!	1	1	1	0	1	0	0.666667	1	0	1	1	0	1	0
446	2	11	1	#NULL!	#NULL!	#NULL!	#NULL!	1	2	1	2	1	2	1.5	1	0	1	1	0	0	0
447	2	13	1	#NULL!	#NULL!	#NULL!	#NULL!	0	0	0	0	0	0	0	1	0	1	1	0	0	0
452	2	17	1	#NULL!	#NULL!	#NULL!	#NULL!	0	0	0	0	0	0	0	1	0	1	1	0	1	0
455	2	12	1	#NULL!	#NULL!	#NULL!	#NULL!	1	0	0	1	0	0	0.333333	1	0	1	1	0	0	0
456	2	12	1	#NULL!	#NULL!	#NULL!	#NULL!	1	0	0	0	0	0	0.166667	1	0	1	1	0	0	0
458	2	11	1	#NULL!	#NULL!	#NULL!	#NULL!	1	1	1	1	1	1	1	1	0	1	1	0	1	0
461	2	16	1	#NULL!	#NULL!	#NULL!	#NULL!	1	0	0	1	0	1	0.5	1	0	1	1	0	1	0
462	2	11	1	#NULL!	#NULL!	#NULL!	#NULL!	1	0	0	1	0	1	0.5	1	0	1	1	0	1	0
466	2	14	1	#NULL!	#NULL!	#NULL!	#NULL!	0	0	0	0	0	0	0	1	0	1	1	0	1	0
467	2	12	1	#NULL!	#NULL!	#NULL!	#NULL!	0	0	0	1	1	1	0.5	1	0	1	1	0	1	0
470	2	10	1	#NULL!	#NULL!	#NULL!	#NULL!	1	0	0	1	0	1	0.5	1	0	1	1	0	0	0
471	2	12	1	#NULL!	#NULL!	#NULL!	#NULL!	1	1	1	0	1	1	0.833333	1	0	1	1	0	0	0
490	2	18	2	#NULL!	2	1	6	1	1	1	1	1	1	1	1	5	2	1	1	1	1
491	2	13	2	1	3	3	2	1	1	1	1	1	1	1	2	1	3	0	0	1	1
495	2	11	1	#NULL!	#NULL!	#NULL!	#NULL!	0	0	0	0	1	1	0.333333	1	0	1	1	0	1	0
496	2	11	4	#NULL!	1	1	1	0	0	0	1	1	1	0.5	1	0	1	1	0	1	1
497	2	13	2	#NULL!	2	2	1	1	0	1	1	1	0	0.666667	2	0	2	1	0	1	1
498	2	13	1	#NULL!	#NULL!	#NULL!	#NULL!	1	0	0	1	0	1	0.5	1	0	1	1	0	1	0
504	2	18	1	#NULL!	#NULL!	#NULL!	#NULL!	0	0	0	0	0	0	0	1	0	1	1	0	0	0
505	2	13	1	#NULL!	#NULL!	#NULL!	#NULL!	0	0	0	0	0	0	0	1	0	1	1	0	1	0
512	2	18	1	#NULL!	#NULL!	#NULL!	#NULL!	0	0	0	1	1	1	0.5	1	0	1	1	0	1	0
513	2	18	1	#NULL!	#NULL!	#NULL!	#NULL!	0	0	0	1	1	1	0.5	1	0	1	1	0	1	0
514	2	18	1	#NULL!	#NULL!	#NULL!	#NULL!	1	1	1	2	2	2	1.5	1	0	1	1	0	1	0
524	2	15	1	#NULL!	#NULL!	#NULL!	#NULL!	0	0	0	0	0	0	0	1	0	1	1	0	1	0
525	2	12	1	#NULL!	#NULL!	#NULL!	#NULL!	1	0	0	0	0	3	0.666667	1	0	1	1	0	1	0
531	2	13	1	#NULL!	#NULL!	#NULL!	#NULL!	0	1	1	1	1	1	0.833333	1	0	1	1	1	1	0
534	2	12	1	#NULL!	#NULL!	#NULL!	#NULL!	0	0	0	0	0	0	0	1	0	1	1	1	1	0
536	2	12	1	#NULL!	#NULL!	#NULL!	#NULL!	2	2	2	2	1	2	1.83333	1	0	1	1	0	1	0
537	2	12	1	#NULL!	#NULL!	#NULL!	#NULL!	1	0	1	0	0	0	0.333333	1	0	1	1	0	1	0
538	2	19	1	#NULL!	#NULL!	#NULL!	#NULL!	2	2	2	2	2	2	2	1	0	1	1	0	1	0
540	2	16	1	#NULL!	#NULL!	#NULL!	#NULL!	1	1	1	1	1	1	1	1	0	1	1	0	1	0
545	2	10	1	#NULL!	#NULL!	#NULL!	#NULL!	0	0	0	1	0	0	0.166667	1	0	1	1	0	1	0
546	2	18	1	#NULL!	#NULL!	#NULL!	#NULL!	1	1	1	1	1	1	1	1	0	1	1	0	1	0
547	2	18	1	#NULL!	#NULL!	#NULL!	#NULL!	1	1	1	1	1	2	1.16667	1	0	1	1	0	1	0
549	2	19	1	#NULL!	#NULL!	#NULL!	#NULL!	0	0	0	1	1	1	0.5	1	0	1	1	0	1	0
550	2	13	1	#NULL!	#NULL!	#NULL!	#NULL!	1	1	1	0	0	0	0.5	1	0	1	1	0	1	0
552	2	13	1	#NULL!	#NULL!	#NULL!	#NULL!	1	2	1	2	3	2	1.83333	1	0	1	1	1	1	0
557	2	10	1	#NULL!	#NULL!	#NULL!	#NULL!	1	0	0	0	0	1	0.333333	1	0	1	1	1	1	0
559	2	14	1	#NULL!	#NULL!	#NULL!	#NULL!	1	1	1	1	1	1	1	1	0	1	1	0	1	0
562	2	12	1	#NULL!	#NULL!	#NULL!	#NULL!	0	0	1	1	1	1	0.666667	1	0	1	0	0	0	0
565	2	17	1	#NULL!	#NULL!	#NULL!	#NULL!	1	1	1	1	1	1	1	1	0	1	1	0	1	0
567	2	15	1	#NULL!	#NULL!	#NULL!	#NULL!	1	1	1	1	1	1	1	1	0	1	1	0	1	0
569	2	13	1	#NULL!	#NULL!	#NULL!	#NULL!	1	1	1	0	0	0	0.5	1	0	1	1	0	1	0
571	2	11	1	#NULL!	#NULL!	#NULL!	#NULL!	1	2	1	2	1	2	1.5	1	0	1	1	0	1	0
574	2	10	1	#NULL!	#NULL!	#NULL!	#NULL!	1	1	0	1	0	1	0.666667	1	0	1	1	0	1	0
575	2	16	1	#NULL!	#NULL!	#NULL!	#NULL!	0	1	0	0	0	0	0.166667	1	0	1	1	0	1	0
576	2	15	1	#NULL!	#NULL!	#NULL!	#NULL!	1	1	1	2	2	2	1.5	1	0	1	1	0	1	0
577	2	10	1	#NULL!	#NULL!	#NULL!	#NULL!	1	0	0	0	0	0	0.166667	1	0	1	1	0	1	0
578	2	11	1	#NULL!	#NULL!	#NULL!	#NULL!	1	1	1	1	1	1	1	1	0	1	1	0	1	0
580	2	14	1	#NULL!	#NULL!	#NULL!	#NULL!	1	1	1	1	1	1	1	1	0	1	1	0	1	0
582	2	14	1	#NULL!	#NULL!	#NULL!	#NULL!	1	0	0	0	0	0	0.166667	1	0	1	1	0	1	0
583	2	13	1	#NULL!	#NULL!	#NULL!	#NULL!	1	0	0	0	0	0	0.166667	1	0	1	1	#NULL!	1	0
585	2	14	1	#NULL!	#NULL!	#NULL!	#NULL!	1	0	1	0	1	0	0.5	1	0	1	1	0	1	0
606	2	15	1	#NULL!	#NULL!	#NULL!	#NULL!	1	1	1	1	1	1	1	1	0	1	1	0	1	0
611	2	19	2	2	2	2	3	1	1	1	2	2	2	1.5	2	2	2	1	0	0	1
612	2	19	1	#NULL!	#NULL!	#NULL!	#NULL!	0	1	0	1	0	1	0.5	1	0	1	0	0	0	0
613	2	19	1	#NULL!	#NULL!	#NULL!	#NULL!	0	1	0	1	0	1	0.5	1	0	1	0	1	0	0
617	2	17	3	1	2	1	1	0	1	0	1	0	1	0.5	1	0	2	0	0	0	1
620	2	16	1	#NULL!	#NULL!	#NULL!	#NULL!	0	1	0	1	1	0	0.5	1	0	1	1	0	0	0
621	2	18	1	#NULL!	#NULL!	#NULL!	#NULL!	0	1	1	0	1	1	0.666667	1	0	1	0	0	0	0
624	2	19	1	#NULL!	#NULL!	#NULL!	#NULL!	0	1	0	1	0	1	0.5	1	0	1	1	0	0	0
627	2	18	1	#NULL!	#NULL!	#NULL!	#NULL!	0	1	1	0	1	1	0.666667	1	0	1	0	0	1	0
631	2	14	1	#NULL!	#NULL!	#NULL!	#NULL!	0	1	1	1	0	1	0.666667	1	0	1	1	0	1	0
633	2	19	1	#NULL!	#NULL!	#NULL!	#NULL!	0	1	0	1	0	0	0.333333	1	0	1	1	0	1	0
641	2	13	1	#NULL!	#NULL!	#NULL!	#NULL!	0	0	0	1	0	0	0.166667	1	0	1	1	0	1	0
645	2	17	1	#NULL!	#NULL!	#NULL!	#NULL!	0	0	0	0	0	1	0.166667	1	0	1	1	0	1	0
662	2	12	1	#NULL!	#NULL!	#NULL!	#NULL!	0	0	0	0	0	0	0	1	0	1	1	0	1	0
663	2	14	1	#NULL!	#NULL!	#NULL!	#NULL!	2	0	0	2	0	2	1	1	0	1	1	0	1	0
664	2	17	1	#NULL!	#NULL!	#NULL!	#NULL!	0	0	0	0	0	0	0	1	0	1	1	0	1	0
665	2	12	1	#NULL!	#NULL!	#NULL!	#NULL!	1	1	1	1	1	1	1	1	0	1	1	0	1	0
668	2	13	1	#NULL!	#NULL!	#NULL!	#NULL!	0	0	0	0	0	0	0	1	0	1	1	0	1	0
669	2	14	1	#NULL!	#NULL!	#NULL!	#NULL!	#NULL!	#NULL!	#NULL!	#NULL!	#NULL!	#NULL!	#NULL!	1	0	1	1	0	1	0
670	2	19	2	#NULL!	2	1	2	0	0	0	0	0	0	0	1	1	2	1	0	1	1
671	2	19	1	#NULL!	#NULL!	#NULL!	#NULL!	0	0	0	0	0	0	0	1	0	1	1	1	1	0
672	2	18	1	#NULL!	#NULL!	#NULL!	#NULL!	1	1	1	1	1	1	1	1	0	1	0	1	0	0
675	2	14	1	#NULL!	#NULL!	#NULL!	#NULL!	0	0	0	0	0	0	0	1	0	1	1	0	1	0
676	2	12	1	#NULL!	#NULL!	#NULL!	#NULL!	1	0	1	1	0	0	0.5	1	0	1	1	0	1	0
677	2	10	1	#NULL!	#NULL!	#NULL!	#NULL!	0	0	0	0	0	0	0	1	0	1	1	0	1	0
678	2	15	1	#NULL!	#NULL!	#NULL!	#NULL!	0	0	0	0	0	0	0	1	0	1	0	0	1	0
680	2	10	1	#NULL!	#NULL!	#NULL!	#NULL!	0	1	1	1	1	1	0.833333	1	0	1	1	0	1	0
682	2	19	1	#NULL!	#NULL!	#NULL!	#NULL!	0	0	0	0	0	0	0	1	0	1	1	0	1	0
683	2	15	1	#NULL!	#NULL!	#NULL!	#NULL!	1	1	1	1	1	1	1	1	0	1	1	1	1	0
684	2	18	1	#NULL!	#NULL!	#NULL!	#NULL!	1	0	1	1	1	1	0.833333	1	0	1	1	0	1	0
686	2	16	1	#NULL!	#NULL!	#NULL!	#NULL!	1	1	1	1	1	1	1	1	0	1	1	1	1	0
687	2	18	1	#NULL!	#NULL!	#NULL!	#NULL!	1	#NULL!	1	1	1	1	#NULL!	1	0	1	1	1	1	0
689	2	14	1	#NULL!	#NULL!	#NULL!	#NULL!	0	0	1	0	0	0	0.166667	1	0	1	1	0	1	0
690	2	12	1	#NULL!	#NULL!	#NULL!	#NULL!	1	1	1	2	1	1	1.16667	1	0	1	1	0	1	0
691	2	15	1	#NULL!	#NULL!	#NULL!	#NULL!	0	1	1	1	1	1	0.833333	1	0	1	1	0	1	0
692	2	15	1	#NULL!	#NULL!	#NULL!	#NULL!	0	0	0	0	0	0	0	1	0	1	1	0	1	0
693	2	11	1	#NULL!	#NULL!	#NULL!	#NULL!	1	1	1	1	1	1	1	1	0	1	1	0	1	0
694	2	13	1	#NULL!	#NULL!	#NULL!	#NULL!	0	0	0	1	0	0	0.166667	1	0	1	1	0	1	0
696	2	15	1	#NULL!	#NULL!	#NULL!	#NULL!	0	1	0	1	0	1	0.5	1	0	1	1	0	1	0
698	2	13	1	#NULL!	#NULL!	#NULL!	#NULL!	1	0	1	1	0	1	0.666667	1	0	1	1	0	1	0
699	2	13	1	#NULL!	#NULL!	#NULL!	#NULL!	0	1	1	0	1	0	0.5	1	0	1	1	0	1	0
701	2	16	1	#NULL!	#NULL!	#NULL!	#NULL!	0	0	0	1	0	1	0.333333	1	0	1	1	0	1	0
704	2	19	1	#NULL!	#NULL!	#NULL!	#NULL!	3	3	3	3	3	3	3	1	0	1	1	0	1	0
705	2	12	1	#NULL!	#NULL!	#NULL!	#NULL!	0	0	0	0	0	0	0	1	0	1	1	0	1	0
706	2	19	1	#NULL!	#NULL!	#NULL!	#NULL!	0	0	0	0	0	0	0	1	0	1	1	0	1	0
710	2	14	1	#NULL!	#NULL!	#NULL!	#NULL!	1	0	1	1	1	1	0.833333	1	0	1	1	0	1	0
711	2	15	1	#NULL!	#NULL!	#NULL!	#NULL!	0	0	0	0	0	0	0	1	0	1	1	0	1	0
712	2	15	#NULL!	#NULL!	1	#NULL!	#NULL!	1	0	1	1	1	1	0.833333	1	0	1	1	1	1	#NULL!
713	2	15	1	#NULL!	#NULL!	#NULL!	#NULL!	1	0	1	0	0	0	0.333333	1	0	1	0	0	1	0
715	2	16	1	#NULL!	#NULL!	#NULL!	#NULL!	1	1	1	1	1	1	1	1	0	1	0	0	1	0
716	2	16	1	#NULL!	#NULL!	#NULL!	#NULL!	1	0	1	1	1	1	0.833333	1	0	1	0	0	1	0
717	2	14	1	#NULL!	#NULL!	#NULL!	#NULL!	0	1	1	0	1	0	0.5	1	0	1	0	#NULL!	1	0
718	2	13	1	#NULL!	#NULL!	#NULL!	#NULL!	0	1	0	1	0	1	0.5	1	0	1	1	0	1	0
719	2	14	1	#NULL!	#NULL!	#NULL!	#NULL!	0	1	0	1	1	0	0.5	1	0	1	1	0	1	0
720	2	14	1	#NULL!	#NULL!	#NULL!	#NULL!	1	1	1	1	1	1	1	1	0	1	1	0	1	0
721	2	13	1	#NULL!	#NULL!	#NULL!	#NULL!	1	0	1	1	1	1	0.833333	1	0	1	0	0	1	0
722	2	14	1	#NULL!	#NULL!	#NULL!	#NULL!	1	0	0	1	0	1	0.5	1	0	1	1	0	1	0
723	2	15	1	#NULL!	#NULL!	#NULL!	#NULL!	0	0	1	0	0	0	0.166667	1	0	1	1	0	1	0
724	2	17	1	#NULL!	#NULL!	#NULL!	#NULL!	1	0	0	1	0	1	0.5	1	0	1	1	0	1	0
726	2	15	1	#NULL!	#NULL!	#NULL!	#NULL!	1	1	1	1	1	1	1	1	0	1	1	0	1	0
727	2	15	1	#NULL!	#NULL!	#NULL!	#NULL!	1	1	1	1	1	1	1	1	0	1	1	0	1	0
728	2	17	1	#NULL!	#NULL!	#NULL!	#NULL!	1	1	1	1	1	1	1	1	0	1	1	0	1	0
730	2	14	1	#NULL!	#NULL!	#NULL!	#NULL!	1	1	1	1	1	1	1	1	0	1	1	0	1	0
731	2	19	1	#NULL!	#NULL!	#NULL!	#NULL!	1	1	1	1	1	1	1	1	0	1	1	0	1	0
735	2	17	1	#NULL!	#NULL!	#NULL!	#NULL!	0	1	0	1	0	0	0.333333	1	0	1	1	0	1	0
737	2	17	1	#NULL!	#NULL!	#NULL!	#NULL!	1	1	1	1	1	1	1	1	0	1	1	0	1	0
738	2	14	1	#NULL!	#NULL!	#NULL!	#NULL!	2	2	2	2	0	0	1.33333	1	0	1	1	0	1	0
741	2	19	1	#NULL!	#NULL!	#NULL!	#NULL!	0	2	2	2	2	2	1.66667	1	0	1	1	0	1	0
742	2	14	1	#NULL!	#NULL!	#NULL!	#NULL!	2	0	0	2	0	2	1	1	0	1	1	0	1	0
747	2	13	1	#NULL!	#NULL!	#NULL!	#NULL!	0	0	0	0	0	0	0	1	0	1	1	0	1	0
750	2	13	1	#NULL!	#NULL!	#NULL!	#NULL!	0	0	0	0	0	0	0	1	0	1	1	0	1	0
757	2	13	1	#NULL!	#NULL!	#NULL!	#NULL!	1	0	0	0	1	0	0.333333	1	0	1	1	0	1	0
758	2	15	1	#NULL!	#NULL!	#NULL!	#NULL!	1	0	0	0	3	0	0.666667	1	0	1	1	0	1	0
760	2	18	1	#NULL!	#NULL!	#NULL!	#NULL!	2	2	2	2	2	2	2	1	0	1	1	0	1	0
762	2	14	1	#NULL!	#NULL!	#NULL!	#NULL!	0	0	0	0	0	0	0	1	0	1	1	0	1	0
763	2	11	1	#NULL!	#NULL!	#NULL!	#NULL!	2	2	0	0	0	0	0.666667	1	0	1	1	0	1	0
764	2	13	1	#NULL!	#NULL!	#NULL!	#NULL!	0	0	0	0	0	0	0	1	0	1	1	0	1	0
765	2	13	1	#NULL!	#NULL!	#NULL!	#NULL!	0	0	0	0	0	0	0	1	0	1	1	0	1	0
766	2	18	1	#NULL!	#NULL!	#NULL!	#NULL!	2	2	2	2	2	2	2	1	0	1	1	0	1	0
767	2	13	1	#NULL!	#NULL!	#NULL!	#NULL!	0	0	0	1	0	3	0.666667	1	0	1	1	0	1	0
770	2	17	1	#NULL!	#NULL!	#NULL!	#NULL!	0	0	0	0	0	0	0	1	0	1	1	0	1	0
774	2	19	1	#NULL!	#NULL!	#NULL!	#NULL!	1	1	1	1	1	1	1	1	0	1	1	1	1	0
775	2	15	1	#NULL!	#NULL!	#NULL!	#NULL!	1	0	0	1	0	1	0.5	1	0	1	1	0	1	0
776	2	18	1	#NULL!	#NULL!	#NULL!	#NULL!	1	0	0	1	0	0	0.333333	1	0	1	1	1	1	0
778	2	17	1	#NULL!	#NULL!	#NULL!	#NULL!	0	0	0	1	0	0	0.166667	1	0	1	1	0	1	0
779	2	15	1	#NULL!	#NULL!	#NULL!	#NULL!	1	0	0	3	0	0	0.666667	1	0	1	0	0	1	0
781	2	13	1	#NULL!	#NULL!	#NULL!	#NULL!	3	0	0	0	0	0	0.5	1	0	1	0	0	1	0
782	2	16	1	#NULL!	#NULL!	#NULL!	#NULL!	0	0	0	0	0	0	0	1	0	1	1	0	1	0
783	2	17	2	#NULL!	1	1	1	0	0	0	0	0	0	0	1	0	1	0	0	1	1
789	2	15	1	#NULL!	#NULL!	#NULL!	#NULL!	0	0	0	1	0	0	0.166667	1	0	1	1	0	1	0
790	2	17	1	#NULL!	#NULL!	#NULL!	#NULL!	0	0	0	0	0	0	0	1	0	1	1	0	1	0
791	2	13	1	#NULL!	#NULL!	#NULL!	#NULL!	1	1	1	1	1	1	1	1	0	1	1	0	1	0
797	2	15	1	#NULL!	#NULL!	#NULL!	#NULL!	1	0	0	0	0	0	0.166667	1	0	1	1	0	1	0
799	2	17	1	#NULL!	#NULL!	#NULL!	#NULL!	0	0	0	0	1	0	0.166667	1	0	1	1	0	1	0
803	2	19	1	#NULL!	#NULL!	#NULL!	#NULL!	0	0	0	0	1	0	0.166667	1	0	1	1	0	1	0
804	2	17	1	#NULL!	#NULL!	#NULL!	#NULL!	1	2	1	0	0	3	1.16667	1	0	1	1	#NULL!	1	0
805	2	16	1	#NULL!	#NULL!	#NULL!	#NULL!	0	0	1	0	1	0	0.333333	1	0	1	1	#NULL!	1	0
807	2	18	1	#NULL!	#NULL!	#NULL!	#NULL!	0	0	2	0	3	0	0.833333	1	0	1	1	0	1	0
808	2	13	1	#NULL!	#NULL!	#NULL!	#NULL!	0	1	0	0	0	0	0.166667	1	0	1	1	0	1	0
809	2	16	2	#NULL!	3	1	3	1	1	1	1	2	1	1.16667	1	2	3	1	1	1	1
814	2	13	#NULL!	#NULL!	#NULL!	#NULL!	#NULL!	1	1	1	1	1	1	1	1	0	1	1	0	1	#NULL!
815	2	13	1	#NULL!	#NULL!	#NULL!	#NULL!	1	1	1	1	1	1	1	1	0	1	1	0	1	0
816	2	18	1	#NULL!	#NULL!	#NULL!	#NULL!	1	1	1	1	1	1	1	1	0	1	1	1	1	0
822	2	13	1	#NULL!	#NULL!	#NULL!	#NULL!	1	0	0	1	1	0	0.5	1	0	1	0	0	1	0
823	2	13	1	#NULL!	#NULL!	#NULL!	#NULL!	1	0	0	1	0	0	0.333333	1	0	1	0	#NULL!	1	0
824	2	15	1	#NULL!	#NULL!	#NULL!	#NULL!	1	0	1	1	0	1	0.666667	1	0	1	1	0	1	0
829	2	16	1	#NULL!	#NULL!	#NULL!	#NULL!	1	0	0	1	1	1	0.666667	1	0	1	1	0	1	0
836	2	16	1	#NULL!	#NULL!	#NULL!	#NULL!	1	0	1	0	1	2	0.833333	1	0	1	1	0	1	0
838	2	14	1	#NULL!	#NULL!	#NULL!	#NULL!	1	1	1	2	2	2	1.5	1	0	1	1	0	0	0
839	2	17	1	#NULL!	#NULL!	#NULL!	#NULL!	1	1	2	2	2	2	1.66667	1	0	1	1	0	1	0
840	2	16	1	#NULL!	#NULL!	#NULL!	#NULL!	0	1	1	2	2	1	1.16667	1	0	1	1	0	0	0
843	2	16	1	#NULL!	#NULL!	#NULL!	#NULL!	2	1	1	2	1	1	1.33333	1	0	1	1	0	0	0
845	2	16	1	#NULL!	#NULL!	#NULL!	#NULL!	1	1	1	2	1	1	1.16667	1	0	1	1	0	0	0
848	2	15	1	#NULL!	#NULL!	#NULL!	#NULL!	1	1	2	2	1	2	1.5	1	0	1	1	0	0	0
850	2	14	1	#NULL!	#NULL!	#NULL!	#NULL!	0	1	1	2	1	2	1.16667	1	0	1	1	0	0	0
852	2	14	1	#NULL!	#NULL!	#NULL!	#NULL!	1	1	1	1	2	1	1.16667	1	0	1	1	0	0	0
853	2	18	1	#NULL!	#NULL!	#NULL!	#NULL!	1	1	2	1	1	2	1.33333	1	0	1	1	0	0	0
854	2	12	1	#NULL!	#NULL!	#NULL!	#NULL!	1	1	2	2	1	0	1.16667	1	0	1	1	0	0	0
856	2	16	1	#NULL!	#NULL!	#NULL!	#NULL!	1	1	0	1	1	2	1	1	0	1	1	0	0	0
858	2	13	1	#NULL!	#NULL!	#NULL!	#NULL!	1	1	1	1	1	1	1	1	0	1	1	0	0	0
859	2	16	1	#NULL!	#NULL!	#NULL!	#NULL!	1	0	1	1	0	0	0.5	1	0	1	1	0	0	0
861	2	10	1	#NULL!	#NULL!	#NULL!	#NULL!	0	0	0	1	1	1	0.5	1	0	1	1	0	1	0
864	2	16	1	#NULL!	#NULL!	#NULL!	#NULL!	0	1	1	1	2	1	1	1	0	1	1	0	0	0
866	2	13	1	#NULL!	#NULL!	#NULL!	#NULL!	0	1	1	2	2	1	1.16667	1	0	1	0	0	1	0
867	2	14	1	#NULL!	#NULL!	#NULL!	#NULL!	0	1	1	2	1	1	1	1	0	1	1	0	0	0
868	2	16	1	#NULL!	#NULL!	#NULL!	#NULL!	0	0	0	0	0	0	0	1	0	1	1	0	0	0
869	2	10	1	#NULL!	#NULL!	#NULL!	#NULL!	1	1	1	1	1	1	1	1	0	1	1	0	1	0
872	2	12	1	#NULL!	#NULL!	#NULL!	#NULL!	1	0	0	2	2	1	1	1	0	1	1	0	1	0
873	2	12	1	#NULL!	#NULL!	#NULL!	#NULL!	0	1	1	2	1	1	1	1	0	1	1	0	1	0
874	2	10	1	#NULL!	#NULL!	#NULL!	#NULL!	0	0	0	0	0	0	0	1	0	1	1	1	1	0
877	2	14	1	#NULL!	#NULL!	#NULL!	#NULL!	1	2	1	1	1	1	1.16667	1	0	1	1	0	0	0
878	2	16	1	#NULL!	#NULL!	#NULL!	#NULL!	1	1	1	2	1	2	1.33333	1	0	1	1	0	0	0
879	2	11	1	#NULL!	#NULL!	#NULL!	#NULL!	0	0	0	0	0	0	0	1	0	1	1	0	0	0
882	2	17	1	#NULL!	#NULL!	#NULL!	#NULL!	0	1	1	1	1	1	0.833333	1	0	1	1	0	0	0
884	2	13	1	#NULL!	#NULL!	#NULL!	#NULL!	0	0	1	1	1	1	0.666667	1	0	1	1	0	1	0
885	2	16	1	#NULL!	#NULL!	#NULL!	#NULL!	1	1	0	1	0	0	0.5	1	0	1	1	0	1	0
888	2	15	1	#NULL!	#NULL!	#NULL!	#NULL!	0	0	0	0	0	1	0.166667	1	0	1	1	#NULL!	0	0
890	2	15	1	#NULL!	#NULL!	#NULL!	#NULL!	0	0	0	0	0	0	0	1	0	1	1	0	1	0
893	2	16	1	#NULL!	#NULL!	#NULL!	#NULL!	0	1	1	0	0	0	0.333333	1	0	1	1	0	0	0
894	2	14	1	#NULL!	#NULL!	#NULL!	#NULL!	0	1	0	1	0	0	0.333333	1	0	1	1	0	1	0
895	2	13	1	#NULL!	#NULL!	#NULL!	#NULL!	1	1	0	0	1	1	0.666667	1	0	1	1	0	1	0
898	2	12	1	#NULL!	#NULL!	#NULL!	#NULL!	0	0	0	0	0	0	0	1	0	1	1	#NULL!	1	0
899	2	16	1	#NULL!	#NULL!	#NULL!	#NULL!	0	0	0	1	0	1	0.333333	1	0	1	1	0	0	0
900	2	12	1	#NULL!	#NULL!	#NULL!	#NULL!	1	1	1	1	1	1	1	1	0	1	1	0	1	0
901	2	18	1	#NULL!	#NULL!	#NULL!	#NULL!	0	0	1	0	1	0	0.333333	1	0	1	1	0	1	0
902	2	18	1	#NULL!	#NULL!	#NULL!	#NULL!	0	1	2	1	2	2	1.33333	1	0	1	1	0	1	0
904	2	19	1	#NULL!	#NULL!	#NULL!	#NULL!	0	1	1	1	1	0	0.666667	1	0	1	1	0	1	0
908	2	18	1	#NULL!	#NULL!	#NULL!	#NULL!	1	1	1	2	1	1	1.16667	1	0	1	1	0	0	0
910	2	10	1	#NULL!	#NULL!	#NULL!	#NULL!	1	1	1	2	2	2	1.5	1	0	1	1	0	0	0
911	2	17	1	#NULL!	#NULL!	#NULL!	#NULL!	1	1	1	0	1	1	0.833333	1	0	1	1	0	0	0
913	2	15	1	#NULL!	#NULL!	#NULL!	#NULL!	1	0	0	1	0	1	0.5	1	0	1	1	0	0	0
915	2	16	1	#NULL!	#NULL!	#NULL!	#NULL!	3	3	3	3	3	3	3	1	0	1	1	0	0	0
917	2	19	1	#NULL!	#NULL!	#NULL!	#NULL!	1	1	1	1	1	1	1	1	0	1	0	0	0	0
919	2	13	1	#NULL!	#NULL!	#NULL!	#NULL!	1	0	1	0	0	1	0.5	1	0	1	1	0	1	0
920	2	19	1	#NULL!	#NULL!	#NULL!	#NULL!	0	1	0	0	0	0	0.166667	1	0	1	1	0	1	0
922	2	16	1	#NULL!	#NULL!	#NULL!	#NULL!	0	0	0	0	0	0	0	1	0	1	1	0	1	0
923	2	14	1	#NULL!	#NULL!	#NULL!	#NULL!	1	1	1	1	1	1	1	1	0	1	1	0	1	0
934	2	16	1	#NULL!	#NULL!	#NULL!	#NULL!	1	1	1	1	1	1	1	1	0	1	0	0	0	0
935	2	15	1	#NULL!	#NULL!	#NULL!	#NULL!	0	0	0	1	1	1	0.5	1	0	1	1	#NULL!	1	0
937	2	13	1	#NULL!	#NULL!	#NULL!	#NULL!	1	1	1	1	1	1	1	1	0	1	1	0	1	0
938	2	14	1	#NULL!	#NULL!	#NULL!	#NULL!	0	0	0	0	0	0	0	1	0	1	1	0	1	0
939	2	12	1	#NULL!	#NULL!	#NULL!	#NULL!	0	1	0	0	0	0	0.166667	1	0	1	1	0	1	0
950	2	16	1	#NULL!	#NULL!	#NULL!	#NULL!	1	1	1	1	1	1	1	1	0	1	1	0	1	0
951	2	17	1	#NULL!	#NULL!	#NULL!	#NULL!	1	1	1	1	1	1	1	1	0	1	1	0	1	0
954	2	13	1	#NULL!	#NULL!	#NULL!	#NULL!	1	0	0	1	0	0	0.333333	1	0	1	1	0	1	0
961	2	14	1	#NULL!	#NULL!	#NULL!	#NULL!	1	1	1	1	1	1	1	1	0	1	1	0	1	0
962	2	15	1	#NULL!	#NULL!	#NULL!	#NULL!	2	2	2	2	2	2	2	1	0	1	1	0	1	0
963	2	17	1	#NULL!	#NULL!	#NULL!	#NULL!	1	1	0	1	1	0	0.666667	1	0	1	1	0	1	0
969	2	13	1	#NULL!	#NULL!	#NULL!	#NULL!	1	1	1	1	0	1	0.833333	1	0	1	1	0	1	0
970	2	14	1	#NULL!	#NULL!	#NULL!	#NULL!	1	0	0	0	0	0	0.166667	1	0	1	1	0	1	0
971	2	12	1	#NULL!	#NULL!	#NULL!	#NULL!	1	2	2	1	1	1	1.33333	1	0	1	1	0	1	0
975	2	15	1	#NULL!	#NULL!	#NULL!	#NULL!	0	0	0	0	0	0	0	1	0	1	1	0	1	0
982	2	15	1	#NULL!	#NULL!	#NULL!	#NULL!	1	1	1	1	0	0	0.666667	1	0	1	1	0	1	0
984	2	13	1	#NULL!	#NULL!	#NULL!	#NULL!	0	1	1	0	0	1	0.5	1	0	1	1	0	0	0
985	2	15	1	#NULL!	#NULL!	#NULL!	#NULL!	1	1	1	1	0	0	0.666667	1	0	1	1	0	1	0
986	2	10	1	#NULL!	#NULL!	#NULL!	#NULL!	1	1	1	1	1	1	1	1	0	1	1	0	1	0
988	2	11	1	#NULL!	#NULL!	#NULL!	#NULL!	0	0	0	0	0	0	0	1	0	1	1	0	1	0
989	2	14	1	#NULL!	#NULL!	#NULL!	#NULL!	0	0	0	0	0	0	0	1	0	1	1	0	1	0
991	2	14	1	#NULL!	#NULL!	#NULL!	#NULL!	1	1	1	1	1	1	1	1	0	1	1	0	1	0
992	2	11	1	#NULL!	#NULL!	#NULL!	#NULL!	2	2	2	2	2	2	2	1	0	1	1	0	0	0
995	2	18	1	#NULL!	#NULL!	#NULL!	#NULL!	1	1	1	1	1	1	1	1	0	1	1	0	1	0
997	2	15	1	#NULL!	#NULL!	#NULL!	#NULL!	0	0	0	0	0	0	0	1	0	1	1	0	1	0
998	2	14	1	#NULL!	#NULL!	#NULL!	#NULL!	1	1	1	1	1	1	1	1	0	1	1	0	1	0
999	2	15	1	#NULL!	#NULL!	#NULL!	#NULL!	0	0	0	0	0	0	0	1	0	1	1	0	0	0
1000	2	16	2	#NULL!	2	2	2	1	1	1	1	1	1	1	2	1	2	1	0	1	1
1001	2	14	1	#NULL!	#NULL!	#NULL!	#NULL!	0	0	0	0	0	0	0	1	0	1	1	0	1	0
1002	2	10	1	#NULL!	#NULL!	#NULL!	#NULL!	0	0	0	0	0	0	0	1	0	1	1	0	1	0
1003	2	14	1	#NULL!	#NULL!	#NULL!	#NULL!	0	0	0	0	0	0	0	1	0	1	1	0	1	0
1004	2	12	1	#NULL!	#NULL!	#NULL!	#NULL!	0	0	0	0	0	0	0	1	0	1	1	1	1	0
1006	2	12	1	#NULL!	#NULL!	#NULL!	#NULL!	0	0	0	0	0	0	0	1	0	1	1	1	1	0
1007	2	10	1	#NULL!	#NULL!	#NULL!	#NULL!	0	0	0	0	0	0	0	1	0	1	1	1	1	0
1008	2	13	1	#NULL!	#NULL!	#NULL!	#NULL!	2	2	2	2	2	2	2	1	0	1	1	0	1	0
1009	2	11	1	#NULL!	#NULL!	#NULL!	#NULL!	0	2	2	0	2	1	1.16667	1	0	1	1	1	1	0
1010	2	16	2	1	3	1	1	0	0	0	0	0	0	0	1	0	3	1	0	0	1
1013	2	15	1	#NULL!	#NULL!	#NULL!	#NULL!	0	0	0	0	0	0	0	1	0	1	1	0	1	0
1014	2	18	1	#NULL!	#NULL!	#NULL!	#NULL!	1	1	1	1	1	1	1	1	0	1	1	0	1	0
1016	2	16	1	#NULL!	#NULL!	#NULL!	#NULL!	1	1	1	1	1	1	1	1	0	1	1	0	1	0
1019	2	19	1	#NULL!	#NULL!	#NULL!	#NULL!	1	0	0	0	0	0	0.166667	1	0	1	1	0	1	0
1020	2	12	1	#NULL!	#NULL!	#NULL!	#NULL!	1	1	1	1	1	1	1	1	0	1	0	0	1	0
1022	2	19	1	#NULL!	#NULL!	#NULL!	#NULL!	1	0	1	1	1	1	0.833333	1	0	1	1	0	1	0
1029	2	17	1	#NULL!	#NULL!	#NULL!	#NULL!	1	1	1	1	1	1	1	1	0	1	0	0	1	0
1031	2	18	1	#NULL!	#NULL!	#NULL!	#NULL!	0	0	0	0	0	0	0	1	0	1	1	0	0	0
1032	2	19	1	#NULL!	#NULL!	#NULL!	#NULL!	0	0	0	1	1	0	0.333333	1	0	1	1	0	1	0
1036	2	15	1	#NULL!	#NULL!	#NULL!	#NULL!	0	0	0	0	0	0	0	1	0	1	0	0	1	0
1041	2	14	1	#NULL!	#NULL!	#NULL!	#NULL!	1	2	2	2	1	2	1.66667	1	0	1	1	0	1	0
1043	2	12	1	#NULL!	#NULL!	#NULL!	#NULL!	1	1	1	1	1	1	1	1	0	1	0	0	0	0
1044	2	16	1	#NULL!	#NULL!	#NULL!	#NULL!	1	1	1	0	1	1	0.833333	1	0	1	1	0	1	0
1045	2	12	1	#NULL!	#NULL!	#NULL!	#NULL!	1	1	1	1	1	1	1	1	0	1	1	0	0	0
1047	2	15	1	#NULL!	#NULL!	#NULL!	#NULL!	1	2	1	1	1	1	1.16667	1	0	1	1	0	1	0
1049	2	15	1	#NULL!	#NULL!	#NULL!	#NULL!	0	0	0	0	0	0	0	1	0	1	0	#NULL!	1	0
1056	2	13	1	#NULL!	#NULL!	#NULL!	#NULL!	1	0	1	1	1	1	0.833333	1	0	1	0	0	0	0
1058	2	15	1	#NULL!	#NULL!	#NULL!	#NULL!	0	0	0	0	0	0	0	1	0	1	1	0	1	0
1061	2	13	1	#NULL!	#NULL!	#NULL!	#NULL!	1	1	1	2	1	2	1.33333	1	0	1	1	0	1	0
1062	2	14	1	#NULL!	#NULL!	#NULL!	#NULL!	2	2	2	2	2	2	2	1	0	1	1	0	1	0
1063	2	17	1	#NULL!	#NULL!	#NULL!	#NULL!	1	2	1	1	1	1	1.16667	1	0	1	1	0	1	0
1065	2	13	1	#NULL!	#NULL!	#NULL!	#NULL!	1	1	1	1	1	1	1	1	0	1	0	0	1	0
1067	2	14	1	#NULL!	#NULL!	#NULL!	#NULL!	1	1	1	1	1	1	1	1	0	1	0	0	1	0
1072	2	16	1	#NULL!	#NULL!	#NULL!	#NULL!	1	1	1	1	1	1	1	1	0	1	0	0	1	0
1076	2	15	1	#NULL!	#NULL!	#NULL!	#NULL!	1	1	1	1	1	1	1	1	0	1	0	0	1	0
1079	2	14	1	#NULL!	#NULL!	#NULL!	#NULL!	1	1	1	1	1	1	1	1	0	1	0	0	1	0
1080	2	13	1	#NULL!	#NULL!	#NULL!	#NULL!	1	1	1	1	1	1	1	1	0	1	0	0	0	0
1082	2	13	1	#NULL!	#NULL!	#NULL!	#NULL!	1	1	1	1	1	1	1	1	0	1	1	0	1	0
1083	2	16	1	#NULL!	#NULL!	#NULL!	#NULL!	1	1	1	1	1	1	1	1	0	1	1	0	1	0
1084	2	15	1	#NULL!	#NULL!	#NULL!	#NULL!	1	1	1	1	1	1	1	1	0	1	0	0	1	0
1089	2	12	1	#NULL!	#NULL!	#NULL!	#NULL!	1	1	0	1	1	1	0.833333	1	0	1	0	0	1	0
1091	2	12	1	#NULL!	#NULL!	#NULL!	#NULL!	2	3	3	3	3	3	2.83333	1	0	1	0	0	1	0
1092	2	18	1	#NULL!	#NULL!	#NULL!	#NULL!	1	1	1	1	1	1	1	1	0	1	1	0	1	0
1096	2	19	1	#NULL!	#NULL!	#NULL!	#NULL!	1	0	1	1	0	1	0.666667	1	0	1	1	0	1	0
1102	2	18	1	#NULL!	#NULL!	#NULL!	#NULL!	1	1	1	1	1	1	1	1	0	1	0	0	1	0
1103	2	13	1	#NULL!	#NULL!	#NULL!	#NULL!	1	1	1	1	1	1	1	1	0	1	0	0	1	0
1104	2	12	1	#NULL!	#NULL!	#NULL!	#NULL!	1	1	1	1	1	1	1	1	0	1	0	0	1	0
1106	2	12	1	#NULL!	#NULL!	#NULL!	#NULL!	1	1	1	1	1	1	1	1	0	1	0	0	0	0
1107	2	19	1	#NULL!	#NULL!	#NULL!	#NULL!	1	1	1	1	1	1	1	1	0	1	0	0	0	0
1110	2	12	1	#NULL!	#NULL!	#NULL!	#NULL!	1	1	1	1	1	1	1	1	0	1	0	0	0	0
1111	2	12	1	#NULL!	#NULL!	#NULL!	#NULL!	1	1	1	1	1	1	1	1	0	1	0	0	1	0
1112	2	19	1	#NULL!	#NULL!	#NULL!	#NULL!	0	0	0	0	0	0	0	1	0	1	1	0	0	0
1113	2	17	1	#NULL!	#NULL!	#NULL!	#NULL!	1	0	0	1	0	1	0.5	1	0	1	1	0	1	0
1114	2	17	1	#NULL!	#NULL!	#NULL!	#NULL!	0	0	0	0	0	0	0	1	0	1	0	0	0	0
1115	2	19	1	#NULL!	#NULL!	#NULL!	#NULL!	1	0	0	1	0	0	0.333333	1	0	1	0	0	0	0
1116	2	19	1	#NULL!	#NULL!	#NULL!	#NULL!	0	0	0	0	0	0	0	1	0	1	0	0	1	0
1119	2	12	1	#NULL!	#NULL!	#NULL!	#NULL!	0	1	1	1	1	1	0.833333	1	0	1	0	0	1	0
1124	2	14	1	#NULL!	#NULL!	#NULL!	#NULL!	2	2	2	2	1	1	1.66667	1	0	1	0	0	1	0
1125	2	18	1	#NULL!	#NULL!	#NULL!	#NULL!	1	1	1	1	1	1	1	1	0	1	0	0	1	0
1132	2	14	1	#NULL!	#NULL!	#NULL!	#NULL!	1	1	1	1	1	2	1.16667	1	0	1	1	0	1	0
1133	2	12	1	#NULL!	#NULL!	#NULL!	#NULL!	1	1	1	1	1	1	1	1	0	1	1	0	1	0
1134	2	11	1	#NULL!	#NULL!	#NULL!	#NULL!	1	1	1	1	1	1	1	1	0	1	1	0	1	0
1139	2	18	1	#NULL!	#NULL!	#NULL!	#NULL!	0	0	0	0	0	0	0	1	0	1	1	1	1	0
1141	2	15	4	#NULL!	2	2	5	1	0	0	1	0	0	0.333333	2	4	2	1	0	1	1
1144	2	18	1	#NULL!	#NULL!	#NULL!	#NULL!	0	0	0	0	0	0	0	1	0	1	1	0	1	0
1146	2	14	1	#NULL!	#NULL!	#NULL!	#NULL!	0	0	0	0	0	0	0	1	0	1	1	0	0	0
1147	2	14	1	#NULL!	#NULL!	#NULL!	#NULL!	1	0	1	1	2	1	1	1	0	1	1	0	1	0
1148	2	14	1	#NULL!	#NULL!	#NULL!	#NULL!	1	0	1	2	1	1	1	1	0	1	1	0	1	0
1153	2	12	1	#NULL!	#NULL!	#NULL!	#NULL!	1	1	1	1	1	1	1	1	0	1	1	0	1	0
1157	2	12	1	#NULL!	#NULL!	#NULL!	#NULL!	1	1	1	1	1	2	1.16667	1	0	1	1	0	1	0
1162	2	16	1	#NULL!	#NULL!	#NULL!	#NULL!	1	1	1	1	1	1	1	1	0	1	1	0	1	0
1163	2	16	1	#NULL!	#NULL!	#NULL!	#NULL!	1	1	1	1	1	1	1	1	0	1	1	#NULL!	1	0
1167	2	15	1	#NULL!	#NULL!	#NULL!	#NULL!	1	1	1	1	1	1	1	1	0	1	1	0	1	0
1170	2	11	1	#NULL!	#NULL!	#NULL!	#NULL!	1	1	1	1	1	1	1	1	0	1	1	0	1	0
1172	2	10	1	#NULL!	#NULL!	#NULL!	#NULL!	2	2	2	2	2	2	2	1	0	1	1	1	1	0
1174	2	10	1	#NULL!	#NULL!	#NULL!	#NULL!	1	0	1	1	1	1	0.833333	1	0	1	1	0	1	0
1177	2	15	1	#NULL!	#NULL!	#NULL!	#NULL!	1	0	0	1	0	1	0.5	1	0	1	1	0	1	0
1178	2	16	2	#NULL!	#NULL!	#NULL!	#NULL!	1	1	1	1	1	1	1	1	0	1	1	0	1	1
1180	2	13	1	#NULL!	#NULL!	#NULL!	#NULL!	1	1	1	1	1	1	1	1	0	1	1	0	1	0
1181	2	13	1	#NULL!	#NULL!	#NULL!	#NULL!	1	1	1	1	1	1	1	1	0	1	1	0	1	0
1182	2	11	1	#NULL!	#NULL!	#NULL!	#NULL!	3	2	3	3	3	3	2.83333	1	0	1	1	0	1	0
1185	2	13	1	#NULL!	#NULL!	#NULL!	#NULL!	1	0	1	1	0	0	0.5	1	0	1	1	0	1	0
1188	2	13	1	#NULL!	#NULL!	#NULL!	#NULL!	1	0	1	1	0	1	0.666667	1	0	1	1	0	1	0
1192	2	14	1	#NULL!	#NULL!	#NULL!	#NULL!	2	2	2	2	2	2	2	1	0	1	1	0	1	0
1193	2	15	1	#NULL!	#NULL!	#NULL!	#NULL!	1	1	1	1	1	1	1	1	0	1	1	0	1	0
1194	2	15	1	#NULL!	#NULL!	#NULL!	#NULL!	1	1	1	1	1	1	1	1	0	1	1	0	1	0
1198	2	15	1	#NULL!	#NULL!	#NULL!	#NULL!	1	0	1	1	1	1	0.833333	1	0	1	1	0	1	0
1202	2	12	1	#NULL!	#NULL!	#NULL!	#NULL!	1	0	1	1	1	1	0.833333	1	0	1	1	0	1	0
1203	2	10	1	#NULL!	#NULL!	#NULL!	#NULL!	1	0	1	1	0	1	0.666667	1	0	1	1	0	1	0
1204	2	13	1	#NULL!	#NULL!	#NULL!	#NULL!	1	1	1	1	1	1	1	1	0	1	1	0	1	0
1205	2	16	1	#NULL!	#NULL!	#NULL!	#NULL!	0	0	0	0	0	0	0	1	0	1	1	0	1	0
1206	2	18	1	#NULL!	#NULL!	#NULL!	#NULL!	1	1	1	1	1	1	1	1	0	1	1	0	1	0
1208	2	14	1	#NULL!	#NULL!	#NULL!	#NULL!	1	1	1	0	1	1	0.833333	1	0	1	1	0	1	0
1209	2	11	1	#NULL!	#NULL!	#NULL!	#NULL!	1	1	1	0	1	1	0.833333	1	0	1	1	0	1	0
1210	2	14	1	#NULL!	#NULL!	#NULL!	#NULL!	2	2	2	2	2	2	2	1	0	1	1	0	1	0
1212	2	14	1	#NULL!	#NULL!	#NULL!	#NULL!	1	1	1	1	1	1	1	1	0	1	1	0	1	0
1213	2	18	1	#NULL!	#NULL!	#NULL!	#NULL!	2	1	2	2	2	2	1.83333	1	0	1	1	1	1	0
1215	2	15	1	#NULL!	#NULL!	#NULL!	#NULL!	1	0	1	1	1	1	0.833333	1	0	1	1	1	1	0
1219	2	18	2	1	3	1	3	1	1	2	2	1	1	1.33333	1	2	3	1	0	1	1
1221	2	18	1	#NULL!	#NULL!	#NULL!	#NULL!	1	1	2	2	2	2	1.66667	1	0	1	1	0	1	0
1224	2	18	1	#NULL!	#NULL!	#NULL!	#NULL!	1	1	2	2	1	2	1.5	1	0	1	1	0	1	0
1225	2	13	1	#NULL!	#NULL!	#NULL!	#NULL!	1	1	1	1	0	1	0.833333	1	0	1	1	0	1	0
1227	2	18	1	#NULL!	#NULL!	#NULL!	#NULL!	1	1	2	1	1	1	1.16667	1	0	1	1	0	1	0
1229	2	16	1	#NULL!	#NULL!	#NULL!	#NULL!	1	1	1	1	1	1	1	1	0	1	1	0	1	0
1235	2	13	1	#NULL!	#NULL!	#NULL!	#NULL!	1	1	1	1	1	1	1	1	0	1	1	0	1	0
1236	2	10	1	#NULL!	#NULL!	#NULL!	#NULL!	1	1	1	1	1	1	1	1	0	1	1	0	1	0
1237	2	13	1	#NULL!	#NULL!	#NULL!	#NULL!	1	1	1	1	1	1	1	1	0	1	1	0	1	0
1240	2	18	1	#NULL!	#NULL!	#NULL!	#NULL!	1	1	1	1	1	1	1	1	0	1	1	0	#NULL!	0
1241	2	15	1	#NULL!	#NULL!	#NULL!	#NULL!	0	0	0	0	0	0	0	1	0	1	1	0	1	0
1243	2	17	1	#NULL!	#NULL!	#NULL!	#NULL!	1	1	1	2	2	1	1.33333	1	0	1	1	0	1	0
1245	2	17	1	#NULL!	#NULL!	#NULL!	#NULL!	1	1	1	1	1	1	1	1	0	1	1	0	1	0
1246	2	17	1	#NULL!	#NULL!	#NULL!	#NULL!	1	1	1	1	1	1	1	1	0	1	1	0	1	0
1248	2	11	1	#NULL!	#NULL!	#NULL!	#NULL!	1	1	1	1	1	1	1	1	0	1	1	0	1	0
1250	2	13	1	#NULL!	#NULL!	#NULL!	#NULL!	1	1	1	1	1	1	1	1	0	1	1	0	1	0
1252	2	14	1	#NULL!	#NULL!	#NULL!	#NULL!	1	1	1	1	1	1	1	1	0	1	1	0	1	0
1253	2	19	1	#NULL!	#NULL!	#NULL!	#NULL!	1	1	1	1	1	1	1	1	0	1	1	0	1	0
1255	2	16	1	#NULL!	#NULL!	#NULL!	#NULL!	1	1	1	1	0	1	0.833333	1	0	1	1	0	1	0
1257	2	14	1	#NULL!	#NULL!	#NULL!	#NULL!	0	0	0	0	0	0	0	1	0	1	1	0	1	0
1260	2	13	1	#NULL!	#NULL!	#NULL!	#NULL!	2	2	2	2	2	2	2	1	0	1	1	0	1	0
1261	2	13	1	#NULL!	#NULL!	#NULL!	#NULL!	3	3	3	3	3	3	3	1	0	1	1	0	0	0
1263	2	17	1	#NULL!	#NULL!	#NULL!	#NULL!	0	0	0	0	0	0	0	1	0	1	1	0	1	0
1264	2	15	1	#NULL!	#NULL!	#NULL!	#NULL!	1	1	1	1	1	1	1	1	0	1	1	0	1	0
1266	2	16	1	#NULL!	#NULL!	#NULL!	#NULL!	1	1	1	1	1	1	1	1	0	1	1	0	1	0
1271	2	10	1	#NULL!	#NULL!	#NULL!	#NULL!	2	2	2	2	2	2	2	1	0	1	1	0	1	0
1272	2	14	1	#NULL!	#NULL!	#NULL!	#NULL!	1	1	1	1	1	1	1	1	0	1	1	0	1	0
1276	2	18	1	#NULL!	#NULL!	#NULL!	#NULL!	0	0	0	0	0	0	0	1	0	1	1	0	1	0
1277	2	18	1	#NULL!	#NULL!	#NULL!	#NULL!	1	1	1	1	1	1	1	1	0	1	1	0	1	0
1280	2	15	1	#NULL!	#NULL!	#NULL!	#NULL!	1	1	1	1	1	1	1	1	0	1	1	1	1	0
1282	2	17	1	#NULL!	#NULL!	#NULL!	#NULL!	1	1	1	1	1	1	1	1	0	1	1	1	1	0
1283	2	15	1	#NULL!	#NULL!	#NULL!	#NULL!	1	1	1	1	1	1	1	1	0	1	1	1	1	0
1289	2	18	1	#NULL!	#NULL!	#NULL!	#NULL!	1	1	1	1	1	1	1	1	0	1	1	0	1	0
1293	2	19	1	#NULL!	#NULL!	#NULL!	#NULL!	0	0	0	0	0	0	0	1	0	1	1	0	1	0
1296	2	13	1	#NULL!	#NULL!	#NULL!	#NULL!	0	0	1	1	0	1	0.5	1	0	1	1	0	1	0
1298	2	13	1	#NULL!	#NULL!	#NULL!	#NULL!	1	1	1	1	1	1	1	1	0	1	1	0	1	0
1299	2	13	1	#NULL!	#NULL!	#NULL!	#NULL!	1	1	1	1	1	1	1	1	0	1	1	0	1	0
1300	2	12	1	#NULL!	#NULL!	#NULL!	#NULL!	2	2	2	2	2	2	2	1	0	1	1	0	0	0
1301	2	13	1	#NULL!	#NULL!	#NULL!	#NULL!	0	0	0	0	0	0	0	1	0	1	1	0	1	0
1302	2	19	1	#NULL!	#NULL!	#NULL!	#NULL!	2	2	2	2	2	2	2	1	0	1	1	0	1	0
1303	2	12	1	#NULL!	#NULL!	#NULL!	#NULL!	0	0	0	0	0	0	0	1	0	1	1	0	1	0
1304	2	13	1	#NULL!	#NULL!	#NULL!	#NULL!	0	0	0	0	0	0	0	1	0	1	1	1	1	0
1305	2	10	1	#NULL!	#NULL!	#NULL!	#NULL!	0	0	0	0	0	0	0	1	0	1	1	0	1	0
1306	2	19	1	#NULL!	#NULL!	#NULL!	#NULL!	1	1	1	1	1	1	1	1	0	1	1	0	1	0
1307	2	16	1	#NULL!	#NULL!	#NULL!	#NULL!	1	1	1	1	1	1	1	1	0	1	1	0	1	0
1311	2	17	#NULL!	#NULL!	#NULL!	#NULL!	#NULL!	1	2	1	1	1	1	1.16667	1	0	1	1	0	1	#NULL!
1312	2	15	1	#NULL!	#NULL!	#NULL!	#NULL!	1	2	2	3	2	2	2	1	0	1	1	#NULL!	1	0
1313	2	12	1	#NULL!	#NULL!	#NULL!	#NULL!	0	1	0	1	0	1	0.5	1	0	1	1	0	1	0
1314	2	16	#NULL!	#NULL!	#NULL!	#NULL!	#NULL!	1	0	1	1	1	1	0.833333	1	0	1	1	0	1	#NULL!
1315	2	15	1	#NULL!	#NULL!	#NULL!	#NULL!	1	1	1	1	1	1	1	1	0	1	1	0	0	0
1316	2	12	1	#NULL!	#NULL!	#NULL!	#NULL!	1	1	1	1	1	1	1	1	0	1	1	0	1	0
1320	2	17	1	#NULL!	#NULL!	#NULL!	#NULL!	1	2	1	1	2	1	1.33333	1	0	1	1	0	1	0
1321	2	12	1	#NULL!	#NULL!	#NULL!	#NULL!	2	2	2	2	3	3	2.33333	1	0	1	1	0	1	0
1325	2	18	1	#NULL!	#NULL!	#NULL!	#NULL!	2	1	1	2	0	1	1.16667	1	0	1	1	0	1	0
1330	2	18	1	#NULL!	#NULL!	#NULL!	#NULL!	1	1	1	1	1	1	1	1	0	1	1	0	1	0
1333	2	15	1	#NULL!	#NULL!	#NULL!	#NULL!	1	1	1	1	1	1	1	1	0	1	1	0	1	0
1338	2	15	1	#NULL!	#NULL!	#NULL!	#NULL!	2	2	2	2	2	2	2	1	0	1	0	#NULL!	1	0
1342	2	12	1	#NULL!	#NULL!	#NULL!	#NULL!	1	0	0	1	0	0	0.333333	1	0	1	1	1	1	0
1345	2	16	2	#NULL!	3	2	1	1	1	0	1	1	1	0.833333	2	0	3	1	0	0	1
1346	2	14	2	#NULL!	5	2	1	1	1	1	1	1	1	1	2	0	5	1	1	1	1
1349	2	12	1	#NULL!	#NULL!	#NULL!	#NULL!	1	1	1	1	1	1	1	1	0	1	1	0	1	0
1351	2	16	2	#NULL!	3	1	2	3	2	2	2	2	2	2.16667	1	1	3	1	1	1	1
1352	2	14	1	#NULL!	#NULL!	#NULL!	#NULL!	2	2	2	2	2	2	2	1	0	1	1	1	1	0
1355	2	17	1	#NULL!	#NULL!	#NULL!	#NULL!	1	1	1	1	1	1	1	1	0	1	1	0	1	0
1356	2	16	1	#NULL!	#NULL!	#NULL!	#NULL!	1	1	1	1	1	1	1	1	0	1	1	1	1	0
1357	2	12	1	#NULL!	#NULL!	#NULL!	#NULL!	1	1	1	1	1	1	1	1	0	1	1	0	1	0
1361	2	12	1	#NULL!	#NULL!	#NULL!	#NULL!	1	1	1	1	1	1	1	1	0	1	1	1	0	0
1362	2	12	1	#NULL!	#NULL!	#NULL!	#NULL!	1	1	1	1	1	1	1	1	0	1	1	1	1	0
1366	2	12	1	#NULL!	#NULL!	#NULL!	#NULL!	2	1	1	2	1	1	1.33333	1	0	1	1	0	1	0
1367	2	10	1	#NULL!	#NULL!	#NULL!	#NULL!	2	2	1	1	1	2	1.5	1	0	1	1	1	1	0
1368	2	18	1	#NULL!	#NULL!	#NULL!	#NULL!	1	1	1	1	1	1	1	1	0	1	1	1	0	0
1369	2	19	1	#NULL!	#NULL!	#NULL!	#NULL!	2	2	2	2	2	2	2	1	0	1	1	0	0	0
1371	2	16	1	#NULL!	#NULL!	#NULL!	#NULL!	1	1	1	1	1	1	1	1	0	1	1	0	1	0
1373	2	12	1	#NULL!	#NULL!	#NULL!	#NULL!	1	1	1	1	1	1	1	1	0	1	1	1	1	0
1374	2	10	1	#NULL!	#NULL!	#NULL!	#NULL!	1	1	1	1	1	1	1	1	0	1	1	1	1	0
1375	2	14	1	#NULL!	#NULL!	#NULL!	#NULL!	2	2	2	2	2	2	2	1	0	1	1	0	1	0
1376	2	13	1	#NULL!	#NULL!	#NULL!	#NULL!	1	1	1	1	1	1	1	1	0	1	1	0	1	0
1381	2	10	1	#NULL!	#NULL!	#NULL!	#NULL!	2	2	1	2	1	1	1.5	1	0	1	1	1	1	0
1382	2	10	1	#NULL!	#NULL!	#NULL!	#NULL!	2	1	2	2	1	1	1.5	1	0	1	1	1	1	0
1383	2	15	2	#NULL!	3	1	1	2	2	3	3	2	3	2.5	1	0	3	1	0	0	1
1385	2	10	1	#NULL!	#NULL!	#NULL!	#NULL!	1	2	2	1	1	1	1.33333	1	0	1	1	1	1	0
1389	2	14	1	#NULL!	#NULL!	#NULL!	#NULL!	1	1	1	1	1	1	1	1	0	1	1	0	1	0
1390	2	13	1	#NULL!	#NULL!	#NULL!	#NULL!	2	2	0	2	0	0	1	1	0	1	1	0	1	0
1391	2	12	1	#NULL!	#NULL!	#NULL!	#NULL!	2	0	2	2	0	2	1.33333	1	0	1	1	1	1	0
1392	2	12	1	#NULL!	#NULL!	#NULL!	#NULL!	2	2	0	0	0	0	0.666667	1	0	1	1	0	1	0
1399	2	11	1	#NULL!	#NULL!	#NULL!	#NULL!	2	0	0	2	0	0	0.666667	1	0	1	1	0	1	0
1400	2	12	1	#NULL!	#NULL!	#NULL!	#NULL!	0	0	2	2	1	0	0.833333	1	0	1	0	1	1	0
1405	2	16	1	#NULL!	#NULL!	#NULL!	#NULL!	2	2	0	2	2	2	1.66667	1	0	1	0	1	1	0
1414	2	16	1	#NULL!	#NULL!	#NULL!	#NULL!	2	0	2	0	2	0	1	1	0	1	1	0	1	0
1416	2	15	1	#NULL!	#NULL!	#NULL!	#NULL!	0	0	0	0	0	0	0	1	0	1	1	0	1	0
1417	2	14	1	#NULL!	#NULL!	#NULL!	#NULL!	0	0	0	0	0	0	0	1	0	1	1	0	1	0
1418	2	14	1	#NULL!	#NULL!	#NULL!	#NULL!	2	0	2	0	2	0	1	1	0	1	1	0	1	0
1419	2	12	1	#NULL!	#NULL!	#NULL!	#NULL!	2	2	2	2	0	0	1.33333	1	0	1	1	0	1	0
1423	2	11	1	#NULL!	#NULL!	#NULL!	#NULL!	2	0	2	0	2	0	1	1	0	1	1	0	1	0
1426	2	18	1	#NULL!	#NULL!	#NULL!	#NULL!	1	0	0	0	0	0	0.166667	1	0	1	1	0	1	0
1427	2	10	1	#NULL!	#NULL!	#NULL!	#NULL!	1	1	1	1	1	1	1	1	0	1	1	0	1	0
1428	2	18	1	#NULL!	#NULL!	#NULL!	#NULL!	1	1	1	1	1	1	1	1	0	1	1	0	1	0
1433	2	14	1	#NULL!	#NULL!	#NULL!	#NULL!	1	2	2	3	2	2	2	1	0	1	1	0	1	0
1434	2	19	1	#NULL!	#NULL!	#NULL!	#NULL!	0	0	0	0	0	0	0	1	0	1	1	0	0	0
1435	2	19	1	#NULL!	#NULL!	#NULL!	#NULL!	1	0	1	1	0	0	0.5	1	0	1	1	0	1	0
1436	2	19	1	#NULL!	#NULL!	#NULL!	#NULL!	1	1	1	1	1	1	1	1	0	1	1	0	1	0
1437	2	19	1	#NULL!	#NULL!	#NULL!	#NULL!	1	0	1	1	0	0	0.5	1	0	1	1	0	0	0
1438	2	16	1	#NULL!	#NULL!	#NULL!	#NULL!	0	0	0	0	0	0	0	1	0	1	1	0	0	0
1440	2	13	1	#NULL!	#NULL!	#NULL!	#NULL!	1	0	1	1	0	1	0.666667	1	0	1	1	0	1	0
1441	2	19	1	#NULL!	#NULL!	#NULL!	#NULL!	1	1	1	1	0	0	0.666667	1	0	1	0	0	0	0
1447	2	19	1	#NULL!	#NULL!	#NULL!	#NULL!	0	0	0	0	0	0	0	1	0	1	1	0	0	0
1448	2	11	1	#NULL!	#NULL!	#NULL!	#NULL!	1	1	1	1	1	1	1	1	0	1	1	0	1	0
1449	2	13	1	#NULL!	#NULL!	#NULL!	#NULL!	1	1	1	1	1	1	1	1	0	1	1	0	1	0
1454	2	10	1	#NULL!	#NULL!	#NULL!	#NULL!	1	1	1	1	1	1	1	1	0	1	1	0	1	0
1455	2	12	1	#NULL!	#NULL!	#NULL!	#NULL!	1	1	1	1	1	1	1	1	0	1	1	0	1	0
1457	2	16	1	#NULL!	#NULL!	#NULL!	#NULL!	1	2	1	1	1	1	1.16667	1	0	1	1	0	1	0
1460	2	17	1	#NULL!	#NULL!	#NULL!	#NULL!	1	1	1	1	1	1	1	1	0	1	1	0	1	0
1463	2	15	1	#NULL!	#NULL!	#NULL!	#NULL!	1	1	1	1	1	1	1	1	0	1	1	0	1	0
1464	2	16	1	#NULL!	#NULL!	#NULL!	#NULL!	1	1	1	1	1	1	1	1	0	1	1	0	1	0
1465	2	13	1	#NULL!	#NULL!	#NULL!	#NULL!	1	2	2	2	2	2	1.83333	1	0	1	1	0	1	0
1468	2	18	1	#NULL!	#NULL!	#NULL!	#NULL!	0	0	0	0	0	0	0	1	0	1	1	0	0	0
1472	2	13	1	#NULL!	#NULL!	#NULL!	#NULL!	1	1	1	1	1	1	1	1	0	1	1	0	1	0
